# Supplementary material for: Human kidney clonal proliferation disclose lineage-restricted precursor characteristics
Source: Sci Rep. 2020 Dec 16;10:22097. doi: 10.1038/s41598-020-78366-3 (PMC7745030; doi:10.1038/s41598-020-78366-3)
Supplement: Supplementary file 2 — Supplementary Information 2. [file 41598_2020_78366_MOESM2_ESM.xlsx]

## Sheet: Clones_original_count
Gene	AK_Early	AK_Late	ELC_Early1	ELC_Late1	ELC_Early2	ELC_Late2	ELC_Early3	ELC_Late3	ELC_Late4	ELC_Late5	ELC_Late6	FLC_Early1	FLC_Early2	FLC_Early3
A1BG	17	28	64	78	81	75	8	52	63	137	24	3	36	6
A1BG-AS1	10	17	11	27	19	18	7	19	18	43	17	0	10	2
A1CF	6	5	1	1	0	0	2	0	5	0	0	1	2	2
A2M	912	1	1	3	2	2	12	0	0	1	1	0	2	0
A2M-AS1	13	33	9	27	1	7	20	1	5	7	3	22	41	22
A2ML1	6	4	4	0	2	2	2	2	2	0	3	4	3	0
A2MP1	0	0	0	0	2	0	0	0	0	0	0	0	0	0
A3GALT2	0	4	0	3	1	1	0	0	0	0	0	0	0	0
A4GALT	587	1074	535	1234	851	491	590	645	411	392	800	602	1591	663
A4GNT	2	12	9	0	5	1	19	0	9	18	0	5	15	4
AA06	0	0	0	0	0	0	0	0	0	0	0	0	0	0
AAAS	1238	1055	686	1238	698	893	969	654	744	771	509	710	1327	817
AACS	1218	920	1260	1419	1211	1005	2000	1448	971	989	1668	994	1281	655
AACSP1	0	0	0	0	0	0	0	0	0	0	0	2	0	0
AADAC	3	0	0	0	0	0	0	0	0	0	0	0	0	0
AADACL2	0	0	0	0	0	0	0	0	0	0	0	0	0	0
AADACL2-AS1	2	0	0	1	1	0	0	1	2	1	0	0	0	0
AADACL3	4	0	0	0	0	0	0	0	0	0	0	0	0	0
AADACL4	0	0	0	0	0	0	0	0	0	0	0	0	0	0
AADACP1	18	0	0	0	0	0	0	0	0	0	0	0	0	0
AADAT	206	200	140	234	95	165	93	16	92	135	88	213	275	245
AAED1	548	305	183	348	137	238	195	249	134	151	144	176	334	213
AAGAB	2015	1573	1177	2149	1153	2041	1690	2191	1162	868	1535	992	1503	1316
AAK1	1154	1342	980	1020	1123	913	880	1302	680	942	1322	852	1383	852
AAMDC	316	361	221	453	306	364	176	414	210	283	237	223	430	199
AAMP	3627	2656	2314	4195	2316	3079	2086	2847	1807	2091	2501	1811	3467	2164
AANAT	3	6	1	3	3	0	2	1	2	1	11	2	4	0
AAR2	1177	761	914	1090	842	824	1004	739	713	829	699	544	849	614
AARD	16	11	2	4	3	4	4	0	3	4	3	9	7	3
AARS	4957	3156	8741	4586	4449	2289	3786	3537	4063	3935	5377	2432	4518	3408
AARS2	694	676	515	664	610	521	462	524	380	424	467	335	657	584
AARSD1	0	1	0	0	0	1	0	1	0	0	1	0	1	1
AASDH	178	376	274	321	375	227	407	305	286	377	258	229	293	267
AASDHPPT	1519	1467	971	1593	784	1458	1832	1207	962	1023	988	1035	1306	1232
AASS	140	440	694	378	566	286	765	216	615	632	491	463	410	198
AATF	2949	1434	1691	2165	1274	1881	1577	1483	1443	1508	1276	1104	1831	1240
AATK	21	5	1	1	11	10	13	13	35	6	14	4	1	15
AATK-AS1	0	0	0	0	0	0	0	0	0	0	0	0	0	0
ABAT	82	250	41	76	67	41	74	115	57	87	16	215	176	124
ABCA1	272	1927	1323	1820	1004	1323	141	761	1099	2357	527	2873	3844	1348
ABCA10	11	18	20	12	35	15	15	17	13	36	18	11	12	6
ABCA11P	143	104	73	106	93	116	85	137	83	82	169	65	95	110
ABCA12	44	96	35	104	94	470	12	87	256	9	386	177	222	199
ABCA13	45	46	23	56	58	97	6	23	15	16	57	10	4	35
ABCA17P	3	1	5	4	5	1	0	0	0	4	0	0	2	0
ABCA2	297	1203	527	1455	905	655	2059	1487	228	703	560	685	1803	474
ABCA3	1187	2388	2439	2351	3540	1666	1999	4812	1396	2602	2166	1334	2157	1057
ABCA4	5	14	12	23	39	7	7	20	14	21	11	3	7	0
ABCA5	142	165	171	118	218	126	297	241	210	266	223	179	81	90
ABCA6	3	9	3	1	1	2	4	4	3	6	0	7	0	0
ABCA7	152	307	452	344	1033	327	173	936	323	245	745	333	581	236
ABCA8	8	5	0	1	0	0	2	2	2	0	0	0	1	0
ABCA9	5	20	6	6	6	6	6	12	10	11	10	4	4	1
ABCB1	582	308	97	63	18	45	27	355	154	45	48	447	234	249
ABCB10	1121	548	280	534	267	386	468	353	236	253	313	214	508	426
ABCB11	1	0	0	0	0	0	0	0	0	0	0	0	0	0
ABCB4	10	35	132	22	26	9	1	8	134	166	24	9	3	13
ABCB5	8	25	19	13	27	14	10	15	12	16	18	12	24	22
ABCB6	275	435	304	339	779	212	601	161	277	529	163	319	410	155
ABCB7	499	516	845	512	829	559	710	584	897	928	522	602	495	502
ABCB8	991	939	373	1001	381	841	330	550	416	302	521	542	1375	748
ABCB9	61	107	93	141	146	124	182	97	72	103	88	56	140	77
ABCC1	2268	2113	2132	2853	1519	2812	1768	2770	1673	1931	2536	2283	2974	2147
ABCC10	432	714	447	753	401	574	276	690	336	264	291	511	926	509
ABCC11	0	3	3	0	1	0	0	3	1	1	3	0	3	0
ABCC12	0	1	0	6	0	14	1	0	1	1	0	0	0	0
ABCC13	0	0	1	0	1	1	0	0	0	0	0	0	0	0
ABCC2	86	19	16	18	14	5	7	10	13	18	6	12	28	7
ABCC3	819	7437	4576	2798	5306	1436	3298	1637	3283	5086	2060	5999	9715	4461
ABCC4	2050	4060	3464	3791	2517	2649	3435	5506	4127	3862	5640	4076	2340	3159
ABCC5	917	1452	1341	1736	1682	1794	2139	1427	1008	1133	1527	1046	1618	856
ABCC5-AS1	0	0	0	0	0	1	0	0	0	0	0	0	0	0
ABCC6	21	125	24	16	59	10	105	28	10	37	24	114	234	57
ABCC6P1	10	34	10	6	29	4	46	7	11	25	1	58	55	34
ABCC6P2	4	16	2	2	7	0	12	5	2	3	6	11	19	18
ABCC8	0	0	0	0	0	0	0	0	0	0	0	0	0	0
ABCC9	272	268	154	214	200	175	115	183	119	142	185	237	327	176
ABCD1	140	330	235	385	199	280	189	362	181	277	227	310	585	307
ABCD2	0	0	0	0	0	1	0	0	0	0	0	0	0	0
ABCD3	1938	1562	1015	1123	910	1030	1454	1040	958	1024	980	973	1237	1077
ABCD4	707	1238	1368	1621	1354	1539	1206	1410	1131	1033	1225	1088	1619	793
ABCE1	6240	2563	2267	2347	1589	2409	2416	2093	1799	1970	1822	1589	2252	1597
ABCF1	4631	2210	2108	3370	1704	2758	1951	2501	1707	1550	2111	1532	2646	1880
ABCF2	4667	2131	1609	3137	1126	2660	1536	2192	1434	1221	1656	1644	2728	2190
ABCF3	1320	1395	925	1584	1144	1292	796	1487	776	910	1022	1094	1678	1163
ABCG1	64	3	90	0	95	1	0	37	7	52	10	37	1	0
ABCG2	45	27	4	14	4	18	1	69	1	2	4	15	65	37
ABCG4	5	1	3	2	13	1	1	1	0	4	2	1	3	2
ABCG5	2	1	0	1	0	0	1	0	0	0	0	2	0	0
ABCG8	0	0	0	0	0	0	0	0	0	0	0	1	1	0
ABHD1	3	5	1	2	1	1	7	1	1	2	4	3	6	3
ABHD10	940	623	500	473	541	391	517	434	461	515	384	379	662	655
ABHD11	1426	673	750	1183	1447	894	776	1966	1056	436	2810	677	707	653
ABHD12	1607	1532	1259	1147	1354	1012	890	1275	1091	1195	1411	773	1707	954
ABHD12B	5	2	11	5	8	12	12	6	13	9	19	2	3	9
ABHD13	586	544	643	668	486	708	575	610	639	453	492	433	586	504
ABHD14A	99	104	62	178	36	93	134	92	74	61	50	136	174	120
ABHD14A-ACY1	0	0	0	0	0	0	0	0	0	0	0	0	0	0
ABHD14B	1718	1791	1312	2093	907	1015	1075	933	1091	1153	554	1387	3122	2025
ABHD15	452	513	365	602	330	357	407	370	272	270	320	375	761	468
ABHD16A	588	1007	577	1165	426	928	638	1249	531	528	503	595	950	505
ABHD16B	79	66	42	108	51	60	10	49	19	21	36	34	111	49
ABHD17A	498	373	344	969	286	481	169	305	196	228	236	233	858	311
ABHD17B	318	532	394	411	319	384	464	340	245	352	317	284	420	304
ABHD17C	441	144	285	306	362	270	585	253	242	324	277	98	192	122
ABHD2	3321	3742	2320	4158	1368	2993	2362	4359	2457	2130	2579	1928	4470	3577
ABHD3	610	276	316	365	366	345	344	339	442	245	376	146	210	110
ABHD4	364	853	1848	982	1296	760	1841	1291	1285	1498	861	941	813	489
ABHD5	3743	1097	741	1168	411	671	594	782	405	618	632	622	1159	946
ABHD6	214	267	166	375	184	259	205	304	175	171	203	256	314	198
ABHD8	165	270	414	493	281	200	107	241	201	236	294	219	477	261
ABI1	2123	2224	1685	2249	900	1973	1391	2153	1341	1331	1660	1431	2072	1383
ABI2	1270	1557	1714	1402	2004	1188	2639	1224	1339	1857	1146	795	1134	839
ABI3	206	0	172	138	6	0	0	0	3	32	0	0	1	1
ABI3BP	125	325	33	5	20	2	4	5	22	36	14	31	244	23
ABL1	3446	4856	4789	5335	1899	3366	2443	3164	1934	3674	2727	2808	5472	3183
ABL2	1995	1423	1868	1400	1302	1668	1538	2112	1464	1514	1860	1298	1767	1378
ABLIM1	3351	3143	3211	2828	3274	1683	6818	3848	2377	3460	3157	2601	2576	2598
ABLIM2	61	10	0	2	5	0	0	5	1	0	0	2	3	2
ABLIM3	950	2296	1722	789	1971	1359	1121	2147	3006	1978	1863	3260	2768	2019
ABO	140	198	117	221	80	52	36	355	135	120	0	7	203	145
ABR	3657	4642	2837	5289	2214	3436	3005	6237	2424	2970	2987	2714	6886	3893
ABRA	3	0	1	0	1	0	1	0	0	0	0	0	0	0
ABRACL	1709	1919	1324	1997	674	2011	459	1362	1287	686	1617	1745	2537	2125
ABT1	1013	552	506	778	408	689	347	458	342	382	383	335	729	519
ABTB1	225	704	857	687	1143	592	381	379	485	902	574	488	1078	271
ABTB2	1216	1892	2232	2122	1232	1727	792	2616	1194	1657	1423	1653	3510	1410
AC093375.1	4	10	0	0	0	0	0	0	0	29	0	3	1	0
ACAA1	1781	1821	614	2325	723	1830	838	1645	676	571	852	1127	2117	1430
ACAA2	2897	2519	1534	3432	1997	2207	2959	2892	1610	1657	1700	999	2147	1373
ACACA	1945	1820	2600	2557	1849	1339	3615	3642	2334	1995	3372	1863	1783	1408
ACACB	179	88	78	109	185	39	543	58	51	87	41	38	61	29
ACAD10	292	776	928	873	883	682	1065	516	966	1020	577	633	891	611
ACAD11	31	71	71	71	50	61	120	54	47	64	44	50	92	57
ACAD8	517	755	631	735	630	472	649	547	592	619	553	751	1026	731
ACAD9	1652	1122	770	1464	838	1078	962	844	806	726	944	817	1514	1210
ACADL	136	39	6	17	4	12	1	7	4	5	4	73	22	73
ACADM	1598	1221	642	1108	585	726	651	430	616	691	514	967	1059	1216
ACADS	365	700	493	850	663	501	642	678	411	501	570	450	812	538
ACADSB	492	1011	371	784	748	674	1319	743	493	419	719	542	758	762
ACADVL	11524	11647	5644	13044	8715	10906	7927	15479	8029	5867	8526	7438	15008	7226
ACAN	953	0	1	0	1	0	0	0	0	0	0	0	1	0
ACAP1	29	24	73	30	45	22	9	16	340	29	11	30	30	28
ACAP2	1129	1397	1275	1118	796	1089	1176	1282	833	1160	952	804	981	1059
ACAP3	376	734	391	930	374	672	106	418	138	213	322	555	1712	442
ACAT1	2324	2642	1909	2224	1895	1567	1705	1137	1704	1807	1736	2196	3485	2760
ACAT2	1606	626	794	1069	830	554	3079	1708	801	545	1052	1123	709	551
ACBD3	1505	1463	1314	1366	1136	1275	1254	1563	1108	1300	1139	1282	1706	1062
ACBD4	130	381	470	512	782	293	411	431	351	431	352	264	481	361
ACBD5	1133	1878	1109	1319	863	1043	1579	1421	1034	1323	1031	1040	1328	1031
ACBD6	907	794	1097	1116	868	830	804	790	919	947	1191	912	1352	975
ACBD7	122	86	36	81	55	76	109	60	47	33	54	25	93	55
ACCS	174	376	236	552	192	351	216	251	260	169	285	426	661	266
ACCSL	0	0	0	0	0	0	0	0	0	0	0	0	0	0
ACD	1027	539	479	629	486	426	240	318	302	451	324	325	612	332
ACE	73	35	2	4	12	10	9	61	4	15	17	6	58	0
ACE2	42	37	1	3	4	4	5	49	5	1	9	63	54	67
ACER1	0	0	1	0	0	0	0	0	0	0	0	1	0	0
ACER2	48	63	119	35	99	73	60	74	93	137	55	38	31	32
ACER3	596	597	510	1030	490	926	700	682	522	701	593	361	562	563
ACHE	18	5	87	4	131	16	5	86	71	57	37	12	4	2
ACIN1	4226	4381	3127	5276	3076	4331	3469	3503	2342	2372	3473	2705	5381	2534
ACKR1	0	1	0	0	0	0	0	0	0	0	0	0	0	0
ACKR2	27	13	13	5	20	8	8	20	18	16	20	8	5	2
ACKR3	71	39	1096	14	0	0	0	0	13	560	0	109	6	98
ACKR4	23	7	2	3	9	2	0	3	2	3	5	17	1	1
ACLY	10651	13684	8172	10854	5456	7296	9443	15211	6183	10033	6364	8502	15704	11945
ACMSD	25	350	12	374	30	142	418	182	35	29	32	89	372	107
ACN9	516	249	204	408	122	41	356	219	153	211	103	229	336	251
ACO1	1773	3631	1911	2384	1519	2026	2469	2404	2138	2415	1577	5555	3967	3523
ACO2	1820	2164	1460	2603	1308	1742	2242	2401	1437	1447	1665	1616	2589	1840
ACOT1	27	32	5	44	7	19	25	17	13	14	4	36	51	31
ACOT11	157	26	14	49	23	45	65	27	5	12	61	8	39	30
ACOT12	0	0	0	0	0	0	0	0	0	0	0	1	3	1
ACOT13	469	516	536	670	553	452	538	578	454	532	504	310	409	469
ACOT2	224	184	93	304	51	205	126	101	77	75	85	185	272	176
ACOT4	144	53	13	26	6	40	11	6	12	9	18	57	56	45
ACOT6	7	2	1	1	1	1	1	0	1	2	1	1	0	2
ACOT7	3162	2019	599	2129	736	1693	677	1030	902	485	642	913	2613	1653
ACOT8	240	364	288	478	381	336	217	411	211	299	334	223	409	273
ACOT9	1781	1002	1113	1590	872	1453	812	1142	1039	820	1145	862	1604	903
ACOX1	1039	1252	844	1355	973	1063	988	2337	746	807	1497	914	952	951
ACOX2	122	172	11	197	11	81	117	22	13	2	10	76	195	191
ACOX3	630	433	432	512	400	326	533	436	313	396	287	431	554	344
ACOXL	2	3	1	0	14	2	1	2	1	1	17	0	1	1
ACP1	3197	2041	1693	2587	2089	2394	1885	2290	1783	1858	2147	1892	2823	2046
ACP2	953	891	630	1348	625	1208	700	985	577	501	810	828	1136	655
ACP5	391	449	33	42	13	10	100	264	21	8	75	502	718	632
ACP6	298	1425	526	1609	1387	943	694	1036	384	475	578	473	2015	906
ACPP	21	2	0	0	10	1	29	32	0	0	37	0	0	0
ACPT	2	0	0	3	0	1	3	2	0	0	0	0	4	0
ACR	1	0	0	0	1	0	1	3	1	1	1	2	2	0
ACRBP	11	17	8	2	32	3	13	9	26	64	4	5	10	34
ACRC	46	36	45	65	50	60	22	78	34	19	51	26	42	31
ACRV1	3	6	1	3	1	5	5	0	2	0	0	0	3	2
ACSBG1	3	1	2	3	8	1	6	2	3	4	2	4	2	1
ACSBG2	7	5	1	0	8	1	1	3	3	1	6	0	1	1
ACSF2	127	652	554	374	771	258	421	566	516	665	803	1067	941	1016
ACSF3	453	411	464	580	521	387	368	302	417	422	356	420	692	440
ACSL1	4330	1536	6165	9933	3098	2514	7521	1329	3665	4735	3068	7013	1922	2416
ACSL3	2242	1400	1890	2639	1797	980	4174	4301	2266	1571	2920	2033	2129	766
ACSL4	5289	13006	5906	6194	11575	9519	27562	9358	12622	13318	9998	10549	10796	5297
ACSL5	404	85	176	155	70	180	206	355	245	125	130	195	121	181
ACSL6	18	10	9	8	12	5	5	10	11	7	8	5	8	11
ACSM1	7	18	11	4	4	6	2	22	13	6	10	54	3	4
ACSM2A	0	2	1	0	0	0	0	0	0	3	0	3	0	0
ACSM2B	2	0	0	0	0	0	0	0	0	0	0	5	0	0
ACSM3	39	311	237	133	449	132	497	891	173	360	639	334	102	371
ACSM4	0	1	0	0	1	0	1	1	0	0	0	0	0	0
ACSM5	16	75	4	9	0	0	0	1	0	2	0	134	91	79
ACSS1	293	87	32	46	95	49	303	43	40	63	23	98	76	56
ACSS2	712	694	911	1067	803	565	2185	2631	545	532	995	1114	981	571
ACSS3	168	663	944	851	429	326	233	313	504	970	478	718	503	670
ACTA1	4	1	0	6	0	4	0	4	0	0	1	1	0	0
ACTA2	2395	265	368	278	219	213	440	327	264	273	122	115	145	160
ACTB	257570	110717	63617	191452	40844	137256	60634	89175	73029	40349	79987	70937	175476	116994
ACTBL2	50	7	22	15	8	11	4	8	12	24	2	33	6	12
ACTC1	7	0	1	0	2	0	0	1	0	0	0	0	0	0
ACTG1	187077	68985	68475	156175	37192	127814	77540	111002	75234	58053	76010	55725	64730	36644
ACTG1P4	2	9	12	2	45	1	9	4	11	24	9	1	5	2
ACTG2	34	0	1	2	0	3	4	11	0	0	4	1	2	1
ACTL10	15	7	7	38	2	5	5	10	6	1	12	16	14	5
ACTL6A	2896	1718	1340	1775	1031	1508	1179	1170	1087	963	1144	881	1572	1335
ACTL6B	0	0	0	0	0	0	0	0	0	0	0	0	0	0
ACTL7A	0	0	1	1	0	0	0	0	0	0	0	0	1	0
ACTL7B	1	0	3	2	0	1	0	0	0	0	0	0	0	0
ACTL8	10	1	0	0	0	0	0	0	0	0	0	0	0	0
ACTL9	0	0	0	0	0	0	0	0	0	0	0	0	0	0
ACTN1	20073	13601	14713	22986	7665	19915	9682	19882	12599	11173	11165	13352	21187	13310
ACTN1-AS1	2	2	1	1	1	4	1	0	1	1	0	2	2	2
ACTN2	30	95	48	26	6	18	4	4	1	60	27	91	219	86
ACTN3	0	0	2	0	0	0	0	0	0	0	0	0	2	1
ACTN4	27484	25411	22635	51350	13529	31597	24805	33748	20134	15473	24121	18823	37873	21897
ACTR10	1730	1859	1626	2335	1278	2138	1669	2057	1547	1781	1774	1414	1916	1355
ACTR1A	5711	5093	2891	6424	2487	5170	2279	6435	2488	2201	3620	3029	5846	4295
ACTR1B	1622	1686	2196	2279	1896	1584	1845	1658	1578	1846	1335	1078	2327	1130
ACTR2	12330	11576	6691	12319	5443	12069	7569	13916	7817	7048	10392	7373	11641	9920
ACTR3	15005	14343	5279	14505	4569	14401	6704	12281	6419	5359	9718	7224	15777	9052
ACTR3B	202	128	190	130	156	140	157	114	137	151	117	101	113	107
ACTR3BP2	0	0	0	0	0	0	0	0	0	0	0	0	0	0
ACTR3BP5	0	0	0	0	0	0	0	0	0	0	0	0	0	0
ACTR3C	84	85	24	109	93	89	77	80	53	55	89	47	84	99
ACTR5	333	217	263	276	246	218	212	176	155	208	137	216	259	183
ACTR6	534	741	595	591	572	534	694	617	509	597	598	508	579	494
ACTR8	931	970	608	1046	507	820	818	1005	563	595	672	785	1064	646
ACTRT1	0	0	0	0	0	0	0	0	0	0	0	0	0	0
ACTRT2	0	0	0	0	0	0	0	0	0	0	0	0	0	0
ACTRT3	105	80	86	148	44	44	57	109	62	72	96	124	134	122
ACVR1	974	916	1234	1201	605	747	722	901	716	1005	580	722	814	706
ACVR1B	815	3920	2044	3115	3079	1794	3889	1597	1772	3420	2413	896	2530	892
ACVR1C	9	5	15	2	22	3	12	25	9	15	27	5	10	8
ACVR2A	187	165	234	225	191	179	254	223	196	186	236	180	181	208
ACVR2B	223	233	400	161	516	264	344	269	463	534	321	215	288	183
ACVR2B-AS1	16	20	26	20	40	17	22	19	14	29	21	13	24	27
ACVRL1	1029	23	4	9	39	4	45	29	4	8	2	3	2	1
ACY1	7	27	27	30	10	12	10	7	11	18	15	24	39	36
ACY3	1	1	0	0	0	0	0	0	0	0	0	4	2	0
ACYP1	337	128	143	121	186	95	275	178	175	149	135	62	118	102
ACYP2	102	85	58	121	50	99	85	130	55	48	60	79	104	61
ADA	173	131	188	87	162	116	33	132	192	189	98	104	144	251
ADAD1	0	0	0	0	0	0	0	0	0	0	0	0	0	0
ADAD2	2	0	0	0	2	0	0	0	0	0	0	42	0	0
ADAL	349	162	148	197	226	165	207	175	150	121	167	122	162	150
ADAM10	4285	9780	6495	7136	6779	6800	6229	7851	7111	8284	7795	3724	8208	4755
ADAM11	22	14	42	10	88	8	34	24	34	49	24	12	14	14
ADAM12	667	1851	574	282	105	147	192	96	209	893	78	764	1420	1267
ADAM15	3559	2864	3368	3815	3331	3308	2091	3170	3024	3061	3033	1635	4613	2339
ADAM17	863	1020	1456	1497	1238	1450	1081	1400	1421	1121	1341	912	1046	769
ADAM18	0	9	0	0	3	14	1	3	4	8	1	9	8	5
ADAM19	176	23	528	821	74	162	22	196	276	480	15	0	56	80
ADAM1A	95	65	63	84	98	89	55	59	80	56	90	63	110	74
ADAM2	0	0	0	0	0	0	0	0	0	0	0	0	0	0
ADAM20	2	1	2	1	2	2	0	2	1	1	0	0	1	2
ADAM20P1	10	4	12	3	4	4	3	2	5	7	6	5	9	4
ADAM21	26	6	3	3	5	8	5	4	3	8	8	9	3	7
ADAM21P1	2	0	1	0	2	1	0	0	0	0	0	0	0	0
ADAM22	35	27	40	22	84	7	71	11	21	41	24	20	21	29
ADAM23	20	0	0	1	0	0	0	1	1	0	1	0	2	2
ADAM28	7	77	8	17	12	17	38	8	10	17	7	42	61	26
ADAM29	0	0	0	0	0	0	0	0	0	0	0	0	0	0
ADAM30	0	0	0	0	0	0	0	0	0	0	0	0	1	0
ADAM32	6	11	19	3	28	4	10	23	31	6	25	13	24	4
ADAM33	1	0	0	0	2	0	1	7	0	0	0	0	1	0
ADAM3A	0	0	0	0	0	0	0	0	2	0	0	0	0	0
ADAM5	0	0	0	0	0	0	0	0	0	0	0	0	0	0
ADAM6	0	0	0	0	0	0	0	0	0	0	0	0	0	0
ADAM7	0	0	0	0	2	0	0	0	0	0	3	0	2	0
ADAM8	112	41	78	111	94	128	107	74	70	52	32	57	62	9
ADAM9	8089	13936	10273	12279	8175	13028	12680	15998	15209	14619	11229	10503	15862	10754
ADAMDEC1	29	0	0	0	0	0	0	0	0	0	0	0	0	0
ADAMTS1	14980	11248	16193	13378	10519	8357	14791	28799	13013	19062	9712	5387	18237	6945
ADAMTS10	47	79	29	4	20	1	7	1	66	18	0	89	41	25
ADAMTS12	54	459	55	442	27	126	117	411	23	119	4	126	1049	444
ADAMTS13	19	122	125	99	192	76	93	135	79	79	76	78	192	38
ADAMTS14	27	389	74	487	0	101	1	86	68	45	1938	339	870	127
ADAMTS15	57	0	5	3	45	2	76	6	1	5	0	1	0	0
ADAMTS16	61	13	28	4	14	4	10	3	16	75	75	1	7	2
ADAMTS17	68	4	11	7	146	29	32	45	7	24	61	6	25	8
ADAMTS18	41	35	14	0	2	3	0	4	10	7	8	14	25	14
ADAMTS19	0	7	1	5	2	7	5	16	0	9	6	0	8	0
ADAMTS2	306	26	1	0	1	0	3	0	1	2	0	47	95	69
ADAMTS20	0	1	0	0	1	0	0	0	0	0	0	0	1	0
ADAMTS3	801	1946	283	1414	207	1061	338	490	505	254	382	959	3579	1287
ADAMTS4	102	8	10	14	25	14	11	14	11	14	12	11	10	11
ADAMTS5	166	1063	205	623	105	1721	8	124	274	379	49	284	1044	268
ADAMTS6	240	12	97	26	35	22	20	34	26	25	25	16	15	35
ADAMTS7	61	66	514	285	389	221	42	295	40	228	76	53	52	96
ADAMTS7P1	0	0	0	0	0	0	0	0	0	0	0	0	0	0
ADAMTS8	9	3	0	0	0	0	1	1	0	0	0	0	0	0
ADAMTS9	3697	3378	1374	2690	1848	2202	6111	6374	2638	1220	4749	2469	2509	1441
ADAMTS9-AS2	18	68	245	66	275	32	335	44	95	262	57	20	57	34
ADAMTSL1	143	655	211	944	119	624	293	157	108	199	38	157	1547	411
ADAMTSL2	73	5	7	1	6	6	6	4	4	6	2	2	1	2
ADAMTSL3	255	500	189	433	205	953	1403	739	366	311	618	415	926	738
ADAMTSL4	190	386	343	148	1011	91	591	602	567	560	1534	67	725	146
ADAMTSL4-AS1	11	4	1	2	5	4	2	1	2	1	2	1	6	5
ADAMTSL5	25	79	119	242	48	65	27	294	85	24	33	100	358	70
ADAP1	318	30	15	30	48	30	16	304	45	4	743	47	62	51
ADAP2	308	276	319	350	117	56	8	74	71	81	62	244	37	89
ADAR	6080	6587	5095	6325	4666	5427	5987	7618	4023	4690	5105	3938	6286	4300
ADARB1	300	233	141	154	130	181	94	147	119	139	85	255	467	223
ADARB2	2	0	1	1	0	0	0	0	0	2	1	0	0	3
ADARB2-AS1	1	0	0	0	0	0	0	0	0	0	0	0	0	0
ADAT1	580	444	354	571	343	355	413	609	283	299	406	325	455	400
ADAT2	357	303	417	327	377	359	466	207	489	336	382	293	312	409
ADAT3	12	19	21	69	24	22	7	7	3	10	15	11	45	5
ADC	27	108	93	113	89	100	73	121	75	98	33	115	141	76
ADCK1	217	119	122	216	53	163	117	90	104	72	121	121	191	127
ADCK2	925	387	580	537	421	404	332	499	350	435	385	270	600	467
ADCK3	383	321	521	227	968	222	387	159	272	675	171	207	301	200
ADCK4	391	783	443	935	348	588	570	446	261	393	305	343	694	305
ADCK5	166	266	167	393	214	210	80	111	113	125	137	148	351	187
ADCY1	239	10	10	10	9	3	4	2	9	4	2	5	18	7
ADCY10	1	1	7	4	13	5	10	8	4	6	2	1	8	1
ADCY10P1	36	52	84	49	88	43	52	67	79	128	29	62	38	21
ADCY2	22	1	0	0	0	0	0	0	1	0	0	14	24	4
ADCY3	877	479	386	335	319	306	457	42	407	406	378	298	662	334
ADCY4	163	1	35	8	93	1	1	2	58	18	25	0	0	0
ADCY5	168	188	58	96	446	153	252	4280	118	289	340	67	898	49
ADCY6	1464	1946	1719	2550	2221	2395	2397	3676	1253	1421	1932	890	2378	1071
ADCY7	453	662	845	931	670	951	600	883	576	398	636	100	883	319
ADCY8	7	7	0	1	3	0	1	0	0	4	0	10	0	0
ADCY9	626	733	392	289	392	133	249	260	273	243	387	869	1107	528
ADCYAP1	4	0	0	0	0	1	1	0	0	0	1	0	1	0
ADCYAP1R1	1	0	0	1	0	1	0	3	0	0	0	0	0	0
ADD1	5182	6212	3443	8193	2652	5810	4163	5568	2980	3121	3291	3745	8067	4886
ADD2	91	5	24	20	165	13	105	20	1	65	0	0	2	0
ADD3	1362	3236	2394	2886	2631	2833	2942	3632	1969	2697	2683	2440	2640	1917
ADD3-AS1	2	2	2	5	4	1	2	1	1	3	5	2	3	9
ADGB	0	0	0	0	0	0	0	0	0	0	0	0	0	0
ADH1A	0	0	0	0	0	0	0	0	0	0	0	0	0	0
ADH1B	2	0	0	0	0	0	0	0	0	0	0	0	0	0
ADH1C	2	0	1	9	0	0	4	4	1	0	1	0	1	1
ADH4	1	1	0	0	0	0	1	2	0	1	0	0	0	0
ADH5	4550	5976	3707	7169	2586	4777	5369	3982	3209	3657	3547	5162	6585	5141
ADH6	7	18	4	16	1	6	217	45	6	2	3	4	9	2
ADH7	0	0	0	0	0	0	0	0	0	0	0	0	0	0
ADHFE1	14	88	115	116	137	80	142	150	149	104	129	99	77	102
ADI1	1561	1087	256	1607	128	1293	682	620	190	197	379	493	1117	591
ADIG	0	0	0	0	0	0	0	0	0	0	0	0	3	0
ADIPOQ	1	0	3	3	2	1	1	0	1	1	2	0	1	5
ADIPOQ-AS1	0	0	0	0	1	0	0	0	0	0	0	0	0	0
ADIPOR1	3549	2611	2260	2399	2198	2163	2262	3530	2087	2418	2411	1796	2816	1867
ADIPOR2	2536	2040	2112	2359	1879	1600	2614	2601	1763	1766	2187	1537	2050	1641
ADIRF	2142	3963	280	5070	26	50	19	16	129	112	130	574	4084	1569
ADK	2436	1623	995	1788	642	1443	961	1444	965	759	1624	774	1831	1234
ADM	1312	828	1224	728	187	1156	732	255	1571	1314	531	1337	2594	672
ADM2	151	258	916	225	285	241	77	369	469	79	985	396	276	263
ADM5	16	11	81	26	13	19	12	2	4	12	11	14	56	1
ADNP	2431	2492	2919	3056	2441	2531	2964	2131	2001	2267	2254	1591	2817	1869
ADNP2	1015	1052	1390	941	792	917	1115	734	792	1061	786	755	1142	773
ADO	795	852	576	802	693	598	603	662	602	640	642	605	969	776
ADORA1	392	456	237	878	320	518	276	408	146	261	200	232	436	384
ADORA2A	0	1	0	0	2	0	0	0	0	0	0	0	1	1
ADORA2A-AS1	4	3	6	3	15	1	4	2	7	3	8	6	6	3
ADORA2B	589	159	285	220	203	208	220	164	204	239	196	161	148	175
ADORA3	13	0	0	1	2	0	0	0	3	0	0	0	0	1
ADPGK	1931	1520	1081	1326	1047	1425	831	1255	1168	1053	1115	1066	1324	1009
ADPGK-AS1	3	1	2	1	1	1	5	2	0	10	2	0	1	0
ADPRH	386	321	109	187	43	162	126	109	150	171	96	223	365	187
ADPRHL1	22	1	0	11	1	6	1	5	1	0	0	0	3	2
ADPRHL2	1845	1205	1162	1836	1026	1302	890	1312	974	1027	1102	1049	1799	1351
ADPRM	194	200	418	276	419	230	157	241	315	516	243	224	188	125
ADRA1A	16	16	18	6	17	11	9	8	9	11	16	16	15	11
ADRA1B	169	133	258	676	170	294	119	606	131	159	204	110	181	110
ADRA1D	6	1	6	1	3	0	0	0	0	1	0	0	0	1
ADRA2A	29	15	0	7	0	9	0	0	0	0	2	9	9	4
ADRA2B	11	0	1	0	3	0	0	0	0	0	0	0	0	0
ADRA2C	47	4	0	0	0	1	0	5	0	0	0	4	10	11
ADRB1	5	0	2	0	0	1	0	0	1	9	2	1	0	0
ADRB2	874	74	382	790	155	529	204	430	247	172	374	333	762	275
ADRB3	0	0	0	0	0	0	0	0	0	1	0	0	0	0
ADRBK1	1785	1507	1993	2047	1675	1475	1154	2095	1410	1545	1910	802	1384	784
ADRBK2	320	48	196	54	190	43	163	52	140	199	128	57	56	55
ADRM1	4569	2561	1867	4147	1538	2845	811	1697	1118	1160	1593	1406	3706	1835
ADSL	4284	2491	1575	3000	1038	2387	1736	1449	1734	1508	1375	1869	2891	2167
ADSS	1919	1749	1427	1724	1007	1404	1211	2017	1355	1493	1407	1247	711	1145
ADSSL1	19	76	267	85	220	25	42	217	92	147	147	119	161	160
ADTRP	153	33	134	133	53	67	23	76	65	69	53	35	55	68
AEBP1	1131	4	407	15	860	18	1252	154	1011	356	46	8	9	6
AEBP2	735	654	701	595	598	546	746	677	552	676	611	485	594	536
AEN	2583	1002	1287	1385	596	1588	526	824	774	570	869	691	1331	870
AES	6959	5352	4850	10819	3502	6861	4061	7467	3495	3573	4186	3638	9419	4883
AFAP1	1364	600	753	823	431	638	491	1154	536	598	625	922	1202	693
AFAP1-AS1	12	2	1	2	4	3	0	11	1	9	2	2	26	0
AFAP1L1	780	681	549	802	873	746	702	779	844	832	735	462	1364	638
AFAP1L2	1246	72	27	66	34	17	68	844	595	74	99	5	22	43
AFF1	1963	3881	2327	1837	2334	1758	3319	2437	1945	2613	1773	2454	2641	2476
AFF2	6	81	0	0	0	0	0	6	0	0	0	73	47	24
AFF3	83	236	112	127	3	15	4	4	20	112	7	103	490	187
AFF4	2759	5465	4221	4479	3132	4616	4233	6763	3045	4124	4506	3283	5740	3383
AFG3L1P	663	260	251	402	244	318	210	151	146	154	196	174	408	207
AFG3L2	3540	1899	1698	2235	1645	1987	2374	1693	1466	1560	1682	1870	1916	1874
AFM	0	0	0	0	0	0	0	0	0	0	0	0	0	0
AFMID	384	328	471	413	773	424	548	488	460	437	418	244	374	339
AFP	12	22	0	1	0	2	3	7	0	0	0	5	29	18
AFTPH	940	1361	1210	1177	1066	985	1185	1551	889	1163	1198	888	1224	794
AGA	421	672	315	809	312	709	558	379	497	322	310	454	828	410
AGAP1	1620	1458	833	1107	933	913	1314	1259	628	871	1075	701	1582	833
AGAP11	26	54	39	66	12	11	10	11	18	7	16	10	57	38
AGAP2	6	3	1	1	4	2	2	2	0	0	0	0	0	0
AGAP2-AS1	49	25	5	39	6	8	13	5	12	2	1	17	33	19
AGAP3	1365	1194	1730	1688	1485	1416	732	915	806	1140	888	851	1563	789
AGAP4	24	40	47	34	75	19	32	27	34	29	28	37	49	28
AGAP5	36	36	54	30	80	15	37	25	28	51	33	32	51	32
AGAP6	151	117	181	107	274	124	78	115	126	86	149	127	189	114
AGAP7	8	10	12	6	13	8	11	6	14	5	10	2	11	8
AGAP9	1	0	0	0	0	0	1	0	1	0	0	5	0	0
AGBL1	0	0	0	0	0	0	0	0	0	0	0	0	0	0
AGBL1-AS1	0	0	0	0	0	0	0	0	0	0	0	0	0	0
AGBL2	17	15	22	43	35	13	91	19	22	20	15	9	12	13
AGBL3	36	61	35	25	105	20	44	35	38	66	51	16	16	25
AGBL4	2	0	2	1	4	1	19	13	2	5	2	5	2	1
AGBL4-IT1	0	0	0	0	0	0	0	0	0	0	0	0	0	0
AGBL5	714	984	1169	1397	1335	890	1712	1490	721	1118	736	727	1273	1017
AGBL5-AS1	0	0	0	0	0	0	0	0	0	0	0	0	0	0
AGER	39	87	139	75	109	48	87	62	77	90	54	61	99	27
AGFG1	3904	3090	3560	2519	3330	2228	2979	3624	2798	3876	2963	2423	3244	2457
AGFG2	376	208	248	551	343	273	229	339	202	237	360	134	226	192
AGGF1	1208	1261	911	1290	775	1059	1176	1121	837	921	860	913	1219	973
AGK	1096	718	579	712	569	692	783	630	603	498	641	464	697	659
AGL	601	854	783	722	795	718	1397	899	578	686	817	593	783	646
AGMAT	240	35	18	34	26	24	13	22	19	23	21	53	54	83
AGMO	14	7	3	2	1	0	1	0	2	1	1	5	1	7
AGO1	703	592	432	701	389	585	553	657	276	344	428	263	522	469
AGO2	1051	527	365	444	224	328	335	434	168	341	242	181	576	187
AGO3	286	197	158	158	100	116	123	128	89	118	109	102	177	91
AGO4	332	721	843	626	537	609	871	717	534	570	614	478	776	429
AGPAT1	2365	1952	1908	2892	1760	2449	1792	2742	1819	1762	1846	1381	2755	1664
AGPAT2	1144	661	898	1673	1086	891	541	907	590	663	862	597	1294	578
AGPAT3	3324	3213	2178	3593	1806	2463	2385	3310	1603	1742	2840	3182	4345	2578
AGPAT4	265	1260	948	1661	961	1094	675	1012	679	909	652	592	1451	744
AGPAT4-IT1	12	47	16	23	47	11	9	33	11	48	21	10	46	18
AGPAT5	1950	1279	700	998	757	1459	1006	760	764	862	675	690	1068	991
AGPAT6	3646	3775	3015	4285	2250	3372	1799	3260	2142	2291	2289	3386	5309	2967
AGPAT9	1614	2436	954	2719	1171	2932	720	782	767	1032	817	474	2294	972
AGPS	2907	3478	1789	3194	1114	2796	2304	2291	1482	1331	2077	1931	2454	2710
AGR2	24	7	1	11	1	7	52	116	1	0	2	0	1	0
AGR3	0	0	0	0	0	0	17	2	2	0	0	0	0	0
AGRN	6833	22245	26439	33429	20105	27259	11955	22790	18599	23518	21540	16430	48890	14083
AGRP	0	0	0	0	2	0	0	0	2	3	1	1	0	0
AGT	174	113	22	0	36	1	1	49	9	24	24	57	24	8
AGTPBP1	771	1184	965	880	710	800	649	809	843	970	783	838	1203	929
AGTR1	11	1	0	0	0	0	0	0	0	0	0	0	1	0
AGTR2	0	0	0	0	0	0	0	0	0	0	0	0	0	0
AGTRAP	1371	1065	966	1207	863	789	656	827	721	808	755	943	1469	677
AGXT	7	0	0	0	0	0	0	0	0	0	0	0	0	0
AGXT2	53	209	0	0	0	0	1	0	0	1	0	63	178	146
AHCTF1	1689	1282	1001	761	864	745	988	1050	732	857	766	634	1057	850
AHCTF1P1	1	5	6	1	4	1	1	3	1	1	2	0	3	0
AHCY	10164	5326	4307	7823	3102	6884	2993	4591	3178	3249	3887	3698	8259	5720
AHCYL1	4008	8503	7393	7159	9617	4788	9468	7990	5441	8580	8607	4445	6162	5192
AHCYL2	301	897	588	963	703	797	925	2049	557	779	777	602	872	622
AHDC1	313	411	550	701	563	550	453	406	262	383	433	240	647	204
AHI1	345	244	518	170	649	198	512	212	350	600	267	216	202	254
AHNAK	54244	85100	21286	59469	26677	47707	52317	125380	34870	29279	41665	35439	113885	64035
AHNAK2	1740	9766	2926	6462	1816	1708	2640	10900	2243	1423	2079	6729	9130	8870
AHR	828	797	1159	1100	933	1186	2057	1502	979	1021	1423	751	681	540
AHRR	138	55	210	441	92	131	26	53	18	42	13	17	25	19
AHSA1	4958	2209	1747	2440	1432	2364	1229	2018	1505	1340	1567	1472	2433	1846
AHSA2	549	969	1352	912	1557	741	1112	599	1059	1137	841	842	1516	737
AHSG	2	1	0	0	0	0	1	0	0	1	1	1	1	2
AHSP	0	0	0	0	1	0	0	0	0	0	0	0	0	0
AICDA	9	29	17	27	26	21	9	17	28	15	20	39	9	18
AIDA	4937	3600	2780	3758	2297	3008	2256	4424	2540	3038	2834	2394	4430	3026
AIF1	33	0	1	0	0	0	0	0	0	0	0	0	0	0
AIF1L	6375	7989	3294	4282	5620	5388	8208	13405	8383	5474	13983	7109	11466	4534
AIFM1	1586	2456	894	2355	1678	1967	1644	2707	1178	1006	1798	2094	2516	2278
AIFM2	960	561	175	327	265	721	356	188	364	89	126	619	525	493
AIFM3	3	7	6	13	18	6	20	8	12	5	9	4	12	7
AIG1	1098	1487	1629	2069	1137	2078	2060	1910	1491	1814	1709	1284	1772	1605
AIM1	1617	369	189	163	670	385	772	2283	113	269	1485	43	132	119
AIM1L	31	9	2	6	12	15	3	174	13	2	767	9	23	9
AIM2	1	0	0	0	0	0	0	0	0	0	0	0	0	0
AIMP1	2400	1401	1270	1489	941	1261	1338	1032	1049	1181	1060	919	1333	1161
AIMP2	974	408	345	667	213	540	217	340	222	188	350	303	559	379
AIP	835	893	1006	1441	869	949	797	814	642	753	772	623	1285	650
AIPL1	10	10	8	7	12	7	4	6	9	4	6	6	6	6
AIRE	1	1	0	0	1	0	1	0	1	2	0	1	0	0
AIRN	0	0	0	0	0	0	0	0	0	0	0	0	0	0
AJAP1	702	857	212	1432	169	219	118	1971	67	166	999	829	1676	1242
AJUBA	2630	2308	3185	3019	1628	2619	1873	2993	2137	1736	2988	3009	4449	2948
AK1	1179	714	704	1176	1007	975	381	1415	483	423	897	495	1037	745
AK2	7730	5169	3227	4083	3120	3387	3739	2348	3564	3975	3078	3608	4608	4066
AK3	1595	2231	2389	3653	2268	2899	2782	3542	2371	2450	3108	2100	2691	2485
AK4	3164	6956	2010	4781	1258	4400	3868	3624	2609	3213	2028	3983	6998	4978
AK5	119	3542	840	2700	264	790	315	543	450	1314	229	898	5305	2414
AK6	1064	555	482	669	420	606	396	493	463	395	478	364	568	460
AK7	41	82	188	86	388	24	1328	365	213	261	104	36	66	24
AK8	26	74	48	73	83	33	122	135	46	77	30	43	59	36
AK9	114	158	134	99	196	76	131	166	71	101	87	97	106	53
AKAP1	2152	981	1043	1070	837	860	770	910	751	869	750	718	1276	800
AKAP10	745	770	615	753	575	617	783	768	517	674	557	520	845	551
AKAP11	984	2290	1231	1000	1226	1114	1780	2175	1616	1597	1197	1030	1686	1188
AKAP12	23807	19814	10851	31137	4806	21599	3821	52638	7862	7138	12267	12590	44006	22057
AKAP13	2153	3464	2492	3047	1668	2442	1548	4939	1738	2445	2618	1854	3468	1459
AKAP14	0	0	1	0	2	1	0	0	0	0	0	1	1	0
AKAP17A	0	0	0	0	0	0	0	0	0	0	0	0	0	0
AKAP2	2	9	1	10	0	4	2	1	0	0	2	6	15	2
AKAP3	33	10	18	12	46	4	12	22	13	16	9	14	4	3
AKAP4	0	0	0	0	0	0	0	1	0	0	0	0	0	0
AKAP5	100	67	71	124	230	112	153	115	83	67	113	48	78	65
AKAP6	77	80	73	62	56	60	48	104	53	79	47	55	68	75
AKAP7	152	76	117	113	137	186	194	290	103	97	173	72	61	74
AKAP8	1421	769	912	1264	915	1045	771	727	585	503	674	499	1281	664
AKAP8L	849	1015	2036	1566	1910	1396	1213	1463	1065	1306	1181	959	1784	904
AKAP9	783	1508	1480	1017	1023	936	1687	1540	927	1358	1002	819	1273	724
AKIP1	776	514	612	991	644	612	452	563	464	547	605	366	550	445
AKIRIN1	2256	2066	1791	3184	3183	3273	4147	3802	1565	1518	2862	1387	2393	1685
AKIRIN2	887	738	984	959	716	696	550	633	601	794	732	491	758	443
AKNA	355	543	643	1131	1073	1640	629	1478	599	562	661	160	340	179
AKNAD1	2	2	2	0	1	0	0	3	1	0	2	0	1	0
AKR1A1	2318	2276	2661	4060	2808	2918	2055	3401	2442	2605	2845	3166	2882	2682
AKR1B1	19201	25053	19702	16404	52507	23709	4663	38836	17860	21619	27233	30242	67681	46669
AKR1B10	24	101	5	6	58	14	2	5	6	27	6	30	10	10
AKR1B15	1	0	0	0	0	0	0	0	0	1	0	0	0	0
AKR1C1	176	111	247	124	389	41	32	12	153	69	119	63	35	27
AKR1C2	55	71	211	34	345	26	62	23	163	223	42	65	33	43
AKR1C3	367	2859	2076	1737	1673	485	607	392	1364	1832	664	1722	1143	1283
AKR1C4	0	0	1	0	1	0	0	0	1	2	1	0	3	1
AKR1C6P	0	0	0	0	0	0	1	0	0	0	0	1	0	0
AKR1CL1	0	3	2	1	1	1	0	0	0	0	0	4	2	0
AKR1D1	2	2	0	4	1	11	2	3	1	1	1	1	8	1
AKR1E2	87	97	31	32	9	2	42	70	64	19	1	17	65	0
AKR7A2	1323	1449	854	1570	800	1035	879	749	770	920	625	833	1818	998
AKR7A2P1	3	6	1	2	3	14	1	1	4	0	1	3	9	2
AKR7A3	109	18	15	34	25	9	15	2	10	20	18	13	19	15
AKR7L	13	7	6	3	22	7	4	2	7	9	12	7	18	11
AKT1	7445	4073	3325	5952	2967	4462	2826	4646	2403	2621	3341	2375	5889	3158
AKT1S1	1995	1329	771	2277	757	1571	628	1107	588	550	877	856	2133	1363
AKT2	3499	3087	2715	4464	2996	2791	2553	3987	1664	2157	3168	1765	4633	2536
AKT3	1371	1525	1865	735	1844	493	1165	1968	1339	2320	1895	869	1337	1009
AKTIP	785	559	604	629	671	526	647	740	390	538	621	376	600	501
ALAD	578	1078	513	1520	559	732	1143	866	509	544	651	778	1221	832
ALAS1	2052	2357	1837	2881	2170	2664	1421	2826	1635	1612	2369	1738	2285	2159
ALAS2	0	1	0	0	12	1	0	2	2	5	1	4	6	3
ALB	5	5	1	1	4	0	4	4	0	4	0	2	1	0
ALCAM	3798	4017	10220	11367	7972	10212	7680	18717	14028	10085	18688	4353	5317	5827
ALDH16A1	526	525	226	922	134	534	176	296	163	133	233	305	772	299
ALDH18A1	2645	3726	2242	3110	2270	2921	2677	2747	2170	2740	1715	2253	3830	3077
ALDH1A1	1206	1211	519	5310	1193	2173	763	967	1138	1489	794	1215	314	1127
ALDH1A2	743	53	299	247	308	58	1260	984	61	339	875	10	11	2
ALDH1A3	1872	2058	545	379	50	216	19	272	520	129	16891	4032	3924	6234
ALDH1B1	4307	1302	1457	1202	1275	1937	1216	4299	1627	1158	4721	4410	2094	2878
ALDH1L1	90	67	50	85	71	22	288	25	42	83	56	148	4	55
ALDH1L1-AS1	0	2	0	0	0	0	0	0	1	0	0	0	0	0
ALDH1L1-AS2	0	0	0	0	9	1	3	0	0	2	1	0	0	1
ALDH1L2	84	32	9	5	129	57	13	15	133	12	39	259	34	252
ALDH2	1015	885	691	1382	1199	713	936	1624	1002	543	1317	1552	1710	2142
ALDH3A1	6	2	7	1	5	0	4	0	0	4	0	1	0	4
ALDH3A2	921	817	665	503	616	191	1133	106	334	900	99	418	441	450
ALDH3B1	236	1032	112	730	44	167	179	403	86	58	252	797	1503	1058
ALDH3B2	1	0	0	0	0	1	0	0	0	0	0	1	0	0
ALDH4A1	704	2031	235	924	503	743	245	1408	872	416	1241	1585	3437	1759
ALDH5A1	227	259	36	142	33	126	228	85	10	52	19	118	200	117
ALDH6A1	230	876	440	494	573	502	788	1248	427	433	741	588	741	532
ALDH7A1	1549	2545	1383	2775	1364	1810	1984	1552	1248	1207	1504	1522	2833	2308
ALDH8A1	57	109	8	24	68	14	15	22	38	10	19	51	54	41
ALDH9A1	2300	2390	1701	2573	1295	2007	2669	2527	1381	1578	1650	1566	2577	1657
ALDOA	45007	45542	29456	55569	49162	34974	42743	23731	36418	55402	20735	22767	61415	33181
ALDOB	5	1	0	0	1	1	0	0	0	1	1	3	0	0
ALDOC	233	728	1133	928	1776	273	3785	676	1469	2242	401	3	99	4
ALG1	727	387	219	570	256	450	347	293	221	175	230	237	506	308
ALG10	129	106	64	67	53	66	42	45	49	66	40	24	56	30
ALG10B	284	443	305	267	476	319	557	409	461	507	339	128	218	205
ALG11	146	232	123	157	112	142	226	269	176	125	130	103	163	90
ALG12	482	640	481	669	568	477	481	489	424	382	515	441	682	463
ALG13	733	715	850	894	790	685	1108	808	746	627	660	534	964	589
ALG14	361	208	58	268	68	234	167	135	85	56	90	74	164	130
ALG1L	2	2	1	0	2	4	1	0	1	1	1	2	2	5
ALG1L2	2	3	4	1	15	2	1	5	3	3	1	3	5	3
ALG1L9P	9	13	16	12	32	15	18	22	11	11	13	6	10	13
ALG2	1253	919	980	1125	879	1022	851	1087	932	945	872	1023	1277	928
ALG3	1632	996	733	1002	774	927	565	758	579	639	554	724	1346	1006
ALG5	892	637	629	830	531	690	756	671	1012	677	529	638	776	494
ALG6	435	324	214	263	249	232	359	198	265	264	271	177	194	255
ALG8	1014	664	396	573	625	682	738	718	513	494	427	311	635	563
ALG9	869	860	821	732	631	602	809	727	744	655	655	639	921	593
ALK	6	1	0	6	0	0	0	22	1	1	1	1	2	0
ALKBH1	378	273	219	262	268	244	205	189	175	257	225	197	291	199
ALKBH2	506	268	349	391	335	292	253	186	263	299	246	198	305	240
ALKBH3	677	371	357	550	406	470	421	310	311	357	345	270	494	378
ALKBH3-AS1	4	2	3	3	5	1	2	3	1	0	1	2	0	2
ALKBH4	189	214	208	368	255	235	163	162	116	189	167	146	283	178
ALKBH5	2414	2163	1991	2080	2176	1568	1769	1767	1485	2420	1262	1379	2886	1632
ALKBH6	218	236	234	217	242	175	180	243	203	210	193	171	256	149
ALKBH7	200	329	420	493	248	303	206	212	286	342	185	329	503	263
ALKBH8	450	320	283	277	216	225	250	197	178	209	197	179	294	256
ALLC	0	0	0	0	0	0	0	0	0	0	0	0	0	1
ALMS1	614	784	407	409	217	295	693	325	346	418	240	355	524	426
ALMS1-IT1	26	8	14	3	5	8	6	5	6	11	3	2	5	13
ALMS1P	3	0	0	0	1	0	1	1	0	1	0	0	0	0
ALOX12	16	25	28	21	63	12	12	9	22	35	41	19	28	19
ALOX12B	6	3	7	5	10	9	2	3	1	10	2	8	8	5
ALOX12P2	24	7	9	19	26	38	20	23	33	6	80	0	0	7
ALOX15	0	0	0	0	0	0	0	0	1	1	0	1	0	0
ALOX15B	0	1	1	0	0	1	0	29	1	0	1	0	0	0
ALOX15P1	0	0	1	0	2	1	0	1	1	0	0	0	0	0
ALOX5	154	29	141	52	96	6	121	267	299	106	251	747	5	186
ALOX5AP	176	4	25	7	1	14	0	5	30	3	4	54	59	209
ALOXE3	93	13	28	10	13	42	1	35	21	9	25	20	84	21
ALPI	0	0	0	0	0	0	0	0	0	0	0	0	0	0
ALPK1	153	374	536	297	1145	237	804	380	451	623	515	267	292	201
ALPK2	1587	1229	3	0	568	19	27	3750	602	47	7154	1337	2224	2039
ALPK3	1282	333	2004	652	3997	3482	2119	4866	1463	1511	5912	13	14	3
ALPL	35	0	0	0	0	5	1	12	0	0	1	0	1	0
ALPP	4	10	1	1	9	3	5	3	2	5	3	2	6	2
ALPPL2	0	0	0	0	0	0	0	0	0	0	0	0	0	0
ALS2	986	1430	1768	1539	1514	1401	1495	1910	1370	1455	1564	1171	1526	1222
ALS2CL	1411	610	1180	1030	1826	996	379	1664	1334	843	1427	1011	1156	718
ALS2CR11	13	5	2	3	12	4	2	0	0	6	4	1	13	2
ALS2CR12	3	8	8	3	1	5	1	2	1	2	0	8	9	4
ALX1	5	3	0	0	0	0	0	0	0	0	0	0	0	0
ALX3	23	45	71	43	67	26	46	75	50	55	54	38	58	26
ALX4	3	0	0	1	4	0	0	2	1	2	1	0	0	0
ALYREF	4446	918	438	1364	264	1171	494	432	318	259	402	390	1065	906
AMACR	13	584	35	198	64	39	76	64	20	186	10	58	142	177
AMBN	0	0	0	0	0	0	0	0	0	0	0	0	0	0
AMBP	25	71	55	61	79	17	54	7	14	54	6	62	15	17
AMBRA1	730	874	930	1351	726	1008	825	868	738	726	756	750	1212	723
AMD1	5566	3531	2409	4229	2868	3901	2597	3063	2129	2389	2947	1689	3159	2688
AMDHD1	28	5	4	5	7	3	4	7	2	6	0	9	8	9
AMDHD2	322	454	205	838	178	396	115	86	147	185	204	410	784	277
AMELX	0	0	0	0	0	0	0	0	0	0	0	0	0	0
AMELY	0	0	0	0	0	0	0	0	0	0	0	0	0	0
AMER1	182	192	209	134	162	95	207	114	116	180	96	92	166	87
AMER2	2	3	4	3	3	1	2	1	4	3	5	3	4	7
AMER3	0	0	2	0	0	0	0	0	1	0	0	0	2	1
AMFR	2683	2143	2818	2659	2940	2309	2449	3215	2277	2511	2279	1627	2705	1695
AMH	3	4	7	4	2	3	0	0	0	0	1	5	23	0
AMHR2	0	0	0	0	0	0	0	0	0	0	0	0	0	0
AMICA1	4	0	1	1	0	0	0	2	2	0	0	0	1	0
AMIGO1	87	124	83	112	80	60	175	69	49	134	62	69	172	101
AMIGO2	1089	8920	5184	8287	5984	15363	5014	3931	12893	8138	7186	10924	8436	6582
AMIGO3	115	103	51	94	51	44	30	37	40	15	23	110	152	89
AMMECR1	883	702	466	1174	230	988	421	533	418	340	588	345	789	694
AMMECR1L	1007	1016	1301	908	1008	826	875	1405	949	1000	1056	823	1020	772
AMN	6	0	3	1	22	0	2	3	7	6	7	3	2	3
AMN1	104	109	148	140	336	124	341	239	164	171	173	103	68	86
AMOT	493	1250	490	866	686	815	861	853	631	474	741	602	891	581
AMOTL1	2012	2413	1469	2249	1189	1719	2547	3993	1711	1071	2098	1135	2453	1583
AMOTL2	6175	2652	5618	6525	2748	5119	4991	4783	4054	2773	5080	2983	7733	3142
AMPD1	0	0	0	0	0	0	0	0	0	0	0	0	0	0
AMPD2	2322	2924	2003	2543	2149	2162	1556	1669	1367	1951	1222	1775	6464	2070
AMPD3	351	1078	825	325	340	508	308	620	788	1638	580	398	1373	495
AMPH	48	0	0	0	0	0	0	0	0	2	0	0	0	2
AMT	64	176	260	70	469	112	454	77	240	257	143	195	159	280
AMTN	1	0	26	0	0	0	0	0	0	0	0	0	0	0
AMY1A	0	0	0	0	0	0	0	0	0	0	0	0	0	0
AMY1B	0	0	0	0	0	0	0	0	0	0	0	0	0	0
AMY1C	0	0	0	0	0	0	0	0	0	0	0	0	0	0
AMY2A	0	0	0	0	0	0	0	0	0	0	0	0	0	0
AMY2B	23	216	301	91	581	84	168	142	274	274	221	198	136	76
AMZ1	6	11	4	7	14	6	2	27	14	8	4	5	5	9
AMZ2	1461	1302	1127	1496	750	1075	1132	819	910	1003	647	845	1486	1315
AMZ2P1	38	40	55	28	52	36	92	22	37	54	35	30	41	36
ANAPC1	2441	1574	1281	1307	1162	1314	1465	1295	1190	1189	1049	982	1606	1436
ANAPC10	377	282	229	249	222	234	257	237	237	249	233	206	227	214
ANAPC11	1400	1122	1050	1548	940	1083	726	927	789	895	710	596	1317	889
ANAPC13	1464	811	987	1427	1200	1364	1155	1412	897	956	1130	656	1089	819
ANAPC15	272	161	81	303	56	196	104	125	97	62	83	65	223	133
ANAPC16	2177	2096	1901	2720	1614	1959	2705	2002	1547	1829	1883	1486	2314	1725
ANAPC1P1	2	0	2	1	0	1	3	0	0	0	0	0	1	0
ANAPC2	765	707	719	1198	800	765	588	607	471	607	547	601	1145	603
ANAPC4	857	795	450	655	488	602	530	441	490	415	499	533	822	560
ANAPC5	3751	2566	2162	2979	2020	2340	2119	2350	1655	1929	1641	1646	3244	2198
ANAPC7	1941	890	755	1209	652	1046	760	1003	646	523	814	678	1095	885
ANG	36	79	80	27	134	13	48	25	72	216	14	60	105	28
ANGEL1	493	522	579	449	531	421	704	668	435	601	322	383	507	354
ANGEL2	620	567	452	624	408	454	561	439	386	448	402	365	577	541
ANGPT1	22	5	0	3	1	9	4	2	1	0	1	1	0	7
ANGPT2	1289	2	4	3	8	2	3	3	4	7	5	3	3	3
ANGPT4	0	4	0	21	0	3	0	0	0	0	0	0	3	0
ANGPTL1	3	1	1	8	2	0	1	2	0	0	0	0	0	0
ANGPTL2	719	73	101	127	69	57	210	4	59	509	16	45	305	62
ANGPTL3	1	0	0	0	1	0	0	0	1	1	1	1	1	0
ANGPTL4	4950	3221	229	2606	455	2190	511	1387	761	1436	93	1420	3472	5710
ANGPTL5	0	1	0	1	0	0	0	0	0	0	0	0	0	0
ANGPTL6	5	7	1	5	4	1	3	1	0	2	0	6	13	3
ANGPTL7	0	1	0	4	1	3	0	5	0	0	0	0	5	0
ANHX	0	0	0	0	0	0	0	0	0	0	0	0	0	0
ANK1	85	306	40	154	32	93	73	360	0	115	44	63	1128	42
ANK2	288	593	480	874	176	429	641	173	172	346	149	561	799	592
ANK3	244	62	140	130	520	79	1368	191	97	285	257	60	13	31
ANKAR	48	53	22	26	19	31	37	17	17	28	20	21	26	28
ANKDD1A	31	59	48	35	64	22	119	49	52	32	33	21	32	27
ANKDD1B	5	27	27	32	25	20	17	64	52	18	133	20	32	14
ANKEF1	298	193	173	156	120	151	230	181	141	174	146	134	156	92
ANKFN1	0	0	1	0	1	0	0	0	0	0	0	0	0	0
ANKFY1	1826	1840	1201	1927	1518	1647	1692	1909	1168	1048	1559	1156	2028	1229
ANKH	764	425	433	497	338	335	215	338	89	331	202	161	381	280
ANKHD1	122	45	87	58	129	65	74	56	95	80	80	69	63	63
ANKHD1-EIF4EBP3	17	6	11	9	13	11	6	8	14	8	13	9	11	11
ANKIB1	1704	2535	2393	1990	2326	1772	2267	3708	1788	2275	2595	1702	2540	1691
ANKK1	1	0	3	1	14	1	2	2	4	0	0	1	1	0
ANKLE1	26	14	41	22	93	15	37	13	23	34	22	12	19	15
ANKLE2	3151	1906	3939	1913	2615	1811	1578	2548	2185	2932	2071	1965	2594	1465
ANKMY1	90	132	96	133	95	51	73	116	47	65	70	48	208	92
ANKMY2	455	672	533	761	482	408	734	593	409	490	431	491	647	560
ANKRA2	129	270	461	267	424	192	369	268	343	523	256	226	301	160
ANKRD1	2699	28	579	52	81	599	29	116	580	112	273	828	82	60
ANKRD10	966	1202	2183	1675	2354	1815	2249	1212	3035	1706	1741	1868	1866	948
ANKRD11	2963	2651	3106	3471	1904	2664	2157	2338	1512	1895	2039	1336	3263	1342
ANKRD12	599	1186	877	627	707	622	1228	840	683	1048	734	623	826	525
ANKRD13A	4514	1035	1609	1350	2396	848	1640	2009	1709	1419	3365	593	1725	878
ANKRD13B	186	111	233	170	215	89	30	92	88	131	127	118	192	94
ANKRD13C	778	833	683	1171	742	904	962	965	537	680	753	611	1051	728
ANKRD13D	587	740	883	1061	903	886	500	908	615	632	750	575	1054	427
ANKRD16	138	226	213	183	212	136	188	116	146	176	132	158	214	153
ANKRD17	2461	3917	2847	3330	2503	2709	3442	4014	2049	2516	2391	2066	3542	2230
ANKRD18A	120	159	248	162	82	132	115	87	121	141	65	76	144	106
ANKRD18B	29	53	12	6	9	18	17	14	51	54	39	9	26	24
ANKRD18DP	3	13	1	9	0	3	4	5	0	1	0	0	9	4
ANKRD19P	12	7	15	14	11	13	6	7	8	9	11	13	8	10
ANKRD2	180	13	27	53	29	31	21	39	48	23	176	54	74	96
ANKRD20A1	0	0	0	0	0	0	0	0	0	0	0	0	0	0
ANKRD20A11P	0	4	1	1	0	1	0	3	2	1	4	1	3	3
ANKRD20A12P	26	82	55	37	61	29	67	37	29	43	41	35	54	49
ANKRD20A19P	0	0	0	3	1	0	2	0	0	0	0	1	0	0
ANKRD20A2	0	0	0	0	0	0	0	0	0	0	0	0	0	0
ANKRD20A3	0	0	0	0	0	0	0	0	0	0	0	0	0	0
ANKRD20A4	0	2	4	4	8	2	4	0	2	2	1	1	3	7
ANKRD20A5P	14	13	11	13	22	23	14	2	16	22	10	11	32	7
ANKRD20A8P	8	11	10	11	12	12	11	7	2	7	4	0	10	3
ANKRD20A9P	366	418	294	411	372	382	216	275	257	266	295	213	519	276
ANKRD22	6	1	0	0	4	0	0	26	0	1	30	0	0	0
ANKRD23	34	51	66	63	94	51	28	27	32	79	38	30	81	32
ANKRD24	4	13	33	8	27	9	5	15	16	38	6	11	20	8
ANKRD26	385	459	330	299	325	269	437	376	237	323	251	223	393	297
ANKRD26P1	2	0	0	0	0	0	0	0	0	0	0	0	0	0
ANKRD26P3	0	0	0	0	0	0	0	0	0	0	0	0	0	0
ANKRD27	1373	1028	716	632	673	469	453	842	751	696	673	673	1024	752
ANKRD28	1782	1776	2046	1891	1218	1331	1712	2050	1184	1593	1778	1138	2387	1267
ANKRD29	36	186	177	353	132	73	373	178	98	230	111	176	213	174
ANKRD30A	0	2	0	0	0	1	0	0	0	0	0	0	0	0
ANKRD30B	22	101	48	76	39	38	56	105	42	53	64	37	54	28
ANKRD30BL	1	2	1	2	3	4	0	2	1	2	9	1	8	3
ANKRD30BP2	156	1008	363	517	336	385	382	687	262	390	459	260	478	176
ANKRD30BP3	0	0	0	0	0	0	0	0	0	0	0	0	0	0
ANKRD31	11	20	4	5	5	11	8	6	2	3	10	2	19	8
ANKRD32	334	207	152	93	201	89	220	76	132	168	85	70	128	119
ANKRD33	12	43	3	5	19	0	7	2	0	23	1	3	1	1
ANKRD33B	1520	2235	359	592	473	478	524	2426	430	555	812	1307	8218	3766
ANKRD34A	8	54	61	48	115	18	13	62	47	79	28	40	74	35
ANKRD34B	90	58	83	86	479	212	88	653	116	175	757	59	5	29
ANKRD34C	0	0	0	0	0	0	0	0	0	0	0	0	0	0
ANKRD35	10	2	0	0	1	3	30	2	6	0	0	0	2	0
ANKRD36	118	311	219	81	226	73	196	114	120	171	175	104	208	121
ANKRD36B	108	194	245	113	188	90	145	106	135	173	149	113	220	145
ANKRD36BP1	88	195	69	87	55	95	98	106	52	56	75	90	138	96
ANKRD36BP2	4	10	15	15	5	11	1	1	2	12	1	0	15	0
ANKRD37	94	100	57	109	40	54	46	42	58	292	14	49	101	41
ANKRD39	423	203	140	300	192	289	175	175	141	118	150	101	286	149
ANKRD40	2229	1269	1130	1470	926	1143	1290	1222	784	839	1135	783	1488	1025
ANKRD42	130	438	251	329	305	280	381	616	241	309	238	261	342	261
ANKRD44	172	222	92	151	55	159	112	195	72	88	119	40	171	64
ANKRD44-IT1	0	1	0	0	0	1	0	1	0	0	0	0	0	0
ANKRD45	19	36	13	24	19	16	132	92	11	17	16	7	12	5
ANKRD46	277	211	191	201	316	228	302	528	327	306	300	165	159	192
ANKRD49	195	241	240	169	224	146	210	202	240	239	215	141	175	157
ANKRD50	955	1212	1267	1021	602	905	1055	1638	768	929	838	819	1048	798
ANKRD52	3947	4388	3346	4130	2916	3619	3172	7287	2419	2586	4349	2846	5959	3596
ANKRD53	11	7	5	6	5	10	9	5	10	4	7	19	4	8
ANKRD54	788	487	325	663	501	483	350	476	259	296	400	303	544	383
ANKRD55	8	13	0	1	0	2	0	1	1	1	3	7	8	1
ANKRD6	389	364	420	561	518	510	203	391	287	476	444	363	517	257
ANKRD61	14	16	18	10	31	5	11	5	7	10	16	7	14	7
ANKRD62	4	4	1	2	6	3	0	0	0	2	4	2	1	1
ANKRD62P1-PARP4P3	1	1	0	4	3	0	1	2	1	5	0	1	5	0
ANKRD63	0	0	0	0	0	0	0	0	0	0	0	0	0	0
ANKRD65	46	38	24	23	11	14	62	27	26	24	22	33	34	31
ANKRD66	0	0	0	0	0	0	0	0	0	0	0	0	0	0
ANKRD7	17	15	13	14	27	18	25	19	16	17	14	12	16	14
ANKRD9	94	94	262	155	401	93	169	154	153	201	155	93	145	95
ANKS1A	874	1634	1016	1661	1050	1400	1146	2582	837	966	1421	730	1278	755
ANKS1B	5	31	6	3	7	1	12	35	1	8	6	12	33	25
ANKS3	383	285	458	581	407	385	236	254	238	250	270	284	567	359
ANKS4B	8	61	8	15	10	8	1	4	5	8	5	3	20	9
ANKS6	1830	1128	2252	1685	1869	900	1045	1155	1172	1510	933	1190	2610	1905
ANKUB1	0	0	0	0	0	0	0	0	0	0	0	0	0	0
ANKZF1	808	1901	1382	1124	2452	931	880	718	1342	2150	810	1258	2200	895
ANLN	9622	3934	224	1542	266	1225	2496	197	325	158	140	82	2319	1523
ANO1	243	0	0	0	0	0	0	4	0	0	0	0	0	0
ANO1-AS2	1	0	0	0	0	0	0	0	0	0	0	0	0	0
ANO10	1708	2490	2433	2564	1208	1565	1470	2716	1784	2147	1713	2429	2903	1630
ANO2	22	0	3	14	3	7	5	12	13	7	16	0	0	0
ANO3	2	0	1	0	1	0	0	0	2	0	0	0	0	0
ANO4	10	17	0	7	2	4	3	2	5	8	1	3	4	20
ANO5	130	133	243	146	291	97	420	69	132	252	83	95	109	134
ANO6	2655	3120	4850	2936	3290	2108	3588	5004	3226	5629	4299	1721	2733	2739
ANO7	90	89	47	110	48	71	33	53	19	45	37	57	132	59
ANO8	80	392	450	456	445	230	191	392	242	281	404	264	553	169
ANO9	351	95	387	214	626	111	385	532	418	159	775	456	291	202
ANP32A	4127	2847	1632	3388	1631	2576	2451	2218	1530	1546	1519	1318	2954	2245
ANP32A-IT1	4	9	4	3	11	2	2	3	3	1	2	1	7	5
ANP32AP1	0	0	0	0	0	0	0	0	0	0	0	0	0	0
ANP32B	10300	3629	4410	4723	2212	3379	3280	1927	3605	3565	2324	2471	5117	3294
ANP32C	0	0	0	1	1	0	0	0	0	0	0	0	0	0
ANP32D	0	0	0	0	0	0	0	0	0	0	0	0	0	0
ANP32E	3757	2467	1217	1758	1155	1654	2437	1543	1250	1420	1275	974	1778	1746
ANPEP	10514	33438	5342	35636	2755	11648	4378	11920	16532	11501	4571	14717	105920	46067
ANTXR1	842	465	286	593	420	597	912	414	313	414	168	606	748	414
ANTXR2	387	1735	1411	1902	1119	1778	750	2094	768	1169	867	753	1439	773
ANTXRL	0	0	0	0	0	0	0	0	0	0	0	0	0	0
ANTXRLP1	2	4	0	0	1	0	0	1	1	1	1	0	0	0
ANXA1	10033	11413	3794	18496	3069	16394	2499	26071	6516	2672	11270	5546	13735	7768
ANXA10	0	1	0	0	0	0	0	1	2	0	0	0	0	0
ANXA11	7378	6261	4967	7880	5705	4515	4860	9076	4568	4474	9737	4540	7957	4479
ANXA13	0	3	0	4	0	2	16	2	1	1	2	3	0	1
ANXA2	75424	49669	20820	83432	17021	67416	22128	97550	27462	16447	38145	28939	61977	37337
ANXA2P1	18	10	5	17	6	27	11	25	7	6	15	9	14	5
ANXA2P2	6	10	5	18	3	13	7	10	8	2	7	2	13	7
ANXA2P3	76	36	21	60	23	33	6	87	44	21	42	40	61	52
ANXA2R	20	28	24	18	46	45	64	29	19	15	12	5	40	20
ANXA3	8901	1232	2943	4512	1926	5491	3309	8145	3640	1554	6381	2678	3326	2398
ANXA4	3386	18115	5576	24641	8458	19882	28882	10817	13147	8514	10150	14157	19264	11338
ANXA5	22279	19436	16048	27338	12672	18561	15832	17402	13627	14640	10862	13355	23780	17333
ANXA6	3819	7340	2346	3580	3556	5051	4334	2426	5883	3066	4182	3291	8089	5233
ANXA7	6187	5830	4312	6015	3182	3830	3690	6988	3177	3662	5485	3948	4926	4396
ANXA8	1	0	0	0	0	0	0	0	0	0	0	0	0	0
ANXA8L1	6	0	0	0	0	0	0	0	0	0	0	0	0	0
ANXA9	80	162	74	158	170	130	141	208	84	76	131	78	187	89
AOAH	8	22	0	2	34	7	6	134	17	2	62	7	14	1
AOAH-IT1	0	0	0	0	0	0	0	0	0	0	0	0	0	0
AOC1	278	457	0	0	9	0	9	397	78	0	0	338	861	153
AOC2	50	35	119	19	136	34	12	28	34	43	15	19	36	20
AOC3	47	6	66	2	71	3	10	2	9	19	2	2	6	1
AOC4P	0	0	1	0	0	0	0	0	0	0	0	0	0	0
AOX1	1142	1893	126	104	291	160	47	139	77	163	48	1822	2435	2026
AOX2P	2	0	0	2	3	0	0	3	0	1	1	1	2	0
AP1AR	716	721	792	758	388	692	413	705	498	563	844	686	723	610
AP1B1	4823	3262	1728	4954	1614	4391	2049	3238	1778	1377	2777	1570	3642	2174
AP1B1P1	0	0	1	0	0	0	0	0	0	0	0	0	0	0
AP1G1	3034	3649	2288	3165	2667	2779	3762	4536	2086	2244	3241	2274	3835	2878
AP1G2	927	952	986	1378	858	1020	557	755	640	586	815	1119	1680	809
AP1M1	2427	2533	1623	2687	1331	1981	1283	1863	1307	1544	1179	1746	4056	2065
AP1M2	1330	216	4	22	199	69	28	605	34	3	2535	314	452	300
AP1S1	2234	2926	1765	4096	1981	3616	1224	3347	1848	1659	2516	1684	3741	2337
AP1S2	799	653	494	1266	150	1302	365	528	523	457	140	410	811	628
AP1S3	1179	783	357	1133	266	437	419	2722	263	329	750	329	808	678
AP2A1	2491	2823	2071	3648	1663	2484	1292	2642	1350	1748	1921	2015	4516	2216
AP2A2	2202	2653	3076	4151	3103	2809	2828	3156	2543	2577	2504	2736	4002	2369
AP2B1	10459	11070	8909	12282	7043	10957	11679	14738	9448	8893	10980	7058	12937	8402
AP2M1	14817	17562	7962	21831	7865	14661	7784	14451	6112	7180	8592	9555	24645	13850
AP2S1	3545	2047	1450	3979	1057	2884	1205	1656	1277	1166	1395	1458	2653	2080
AP3B1	1399	1897	1059	2197	673	1508	1697	1826	1287	949	1312	1018	1804	1386
AP3B2	39	60	16	16	26	30	8	8	10	5	7	24	130	26
AP3D1	6661	5631	5354	7952	5061	6208	3391	6811	4381	3611	5842	4574	9346	5204
AP3M1	2250	2229	1208	1967	1150	1858	1729	1995	1512	1333	1600	1279	1876	1610
AP3M2	542	651	440	555	497	471	501	707	442	483	553	385	516	476
AP3S1	2024	1819	1270	1848	1021	1377	934	1236	1012	1391	1107	1212	2053	1431
AP3S2	43	59	33	50	26	29	51	43	32	28	38	33	57	38
AP4B1	558	207	249	257	238	176	194	347	316	190	317	176	215	171
AP4B1-AS1	8	10	8	5	22	6	11	9	12	13	15	6	14	5
AP4E1	764	759	434	458	478	423	623	550	414	316	437	501	788	534
AP4M1	438	474	368	795	328	496	361	393	259	308	317	268	474	297
AP4S1	150	132	64	187	77	134	208	101	62	71	93	115	139	119
AP5B1	720	803	864	1401	759	1042	737	1082	513	640	736	461	1106	465
AP5M1	857	1109	687	943	618	888	890	996	587	605	703	860	1008	832
AP5S1	415	288	155	666	120	358	198	255	141	101	234	183	425	301
AP5Z1	683	611	622	1347	554	1079	363	580	337	371	540	651	1122	411
APAF1	449	984	534	531	332	566	665	649	513	615	404	429	716	418
APBA1	189	12	8	4	1	1	4	1	3	11	2	45	6	24
APBA2	173	523	17	52	46	108	56	288	73	4	15	303	710	209
APBA3	200	189	241	274	230	194	80	213	137	185	130	162	273	102
APBB1	675	1047	744	1268	936	861	769	960	535	862	597	632	1546	642
APBB1IP	867	1275	416	1057	195	400	178	228	429	420	589	1640	2058	1667
APBB2	975	1207	2714	1371	1777	1052	2706	1463	1039	1717	1136	793	2213	988
APBB3	119	375	338	314	243	231	222	149	233	281	157	347	448	223
APC	991	1132	532	886	417	717	970	1045	527	536	559	485	876	677
APC2	10	54	92	52	65	34	69	56	55	76	38	46	91	57
APCDD1	24	0	0	0	0	0	0	0	0	0	0	0	0	3
APCDD1L	94	55	354	1363	364	344	113	367	383	649	487	74	83	560
APCDD1L-AS1	45	6	52	295	71	126	70	143	225	111	39	14	11	101
APCS	5	0	1	2	0	0	1	22	0	0	1	0	0	0
APEH	6284	5437	3441	7367	3791	5533	3636	5899	3676	3271	4357	3972	7700	4779
APELA	1	0	1	0	0	0	0	0	0	0	0	0	1	0
APEX1	5499	4702	4756	7052	2709	5377	3188	3966	3547	4665	3060	3808	5222	3865
APEX2	1424	559	386	777	359	609	432	555	408	373	424	343	677	499
APH1A	4987	3518	4298	5762	3366	4349	3598	6377	3948	3997	4736	3041	4569	3317
APH1B	144	461	220	359	439	271	245	334	271	286	272	376	547	417
API5	5117	3799	3378	3845	2711	3224	3467	3434	3071	3112	3375	2829	3553	3346
APIP	615	378	396	408	456	293	350	511	411	379	557	365	325	303
APITD1	114	31	15	49	38	24	43	30	16	8	16	18	45	28
APITD1-CORT	0	0	0	0	0	0	0	0	0	0	0	0	0	0
APLF	106	183	190	151	118	152	88	170	139	157	144	126	163	134
APLN	1719	58	1	5	3	8	88	1	19	10	0	14	8	6
APLNR	121	0	1	0	0	0	0	0	0	0	0	0	0	0
APLP1	58	11	10	15	29	15	14	5	4	7	1	2	30	5
APLP2	16183	54801	42213	48623	40120	42596	43422	74992	40730	50941	31901	33358	42658	30736
APMAP	4735	4142	3558	4739	4274	4574	3016	5830	4080	3827	2955	2713	5027	3399
APOA1	1	0	0	4	0	0	0	0	0	0	0	0	1	0
APOA1BP	2173	1387	1282	1993	1167	1467	935	1487	1237	987	1462	1102	1797	1478
APOA2	0	2	0	1	0	3	0	0	0	0	0	0	3	0
APOA4	0	1	0	0	0	0	0	0	0	0	0	0	0	0
APOA5	0	0	0	0	2	0	0	0	0	0	1	0	0	0
APOB	0	0	0	0	0	0	0	0	0	0	0	0	0	0
APOBEC1	0	0	0	0	0	0	0	0	0	0	0	0	0	0
APOBEC2	5	7	2	5	5	6	11	2	5	5	2	1	5	6
APOBEC3A	8	3	5	5	9	5	0	2	5	5	7	5	4	6
APOBEC3A_B	0	0	0	0	0	0	0	0	0	0	0	0	0	0
APOBEC3B	315	199	33	78	17	40	47	67	10	17	35	7	160	77
APOBEC3B-AS1	0	1	2	1	1	0	0	0	1	1	0	1	1	1
APOBEC3C	253	499	95	404	113	312	396	580	188	200	200	327	1092	294
APOBEC3D	27	19	23	9	23	5	16	2	14	20	9	44	27	18
APOBEC3F	131	202	141	195	73	127	142	186	83	144	129	136	266	143
APOBEC3G	67	88	97	36	40	4	72	18	25	71	14	59	140	60
APOBEC3H	1	1	2	1	0	0	1	0	1	0	0	0	0	2
APOBEC4	0	0	0	0	0	0	0	0	0	0	0	0	1	0
APOBR	33	1	1	7	1	1	1	2	2	0	2	2	1	0
APOC1	32	3	25	25	9	12	122	11	20	19	8	8	4	22
APOC1P1	2	1	1	1	0	1	0	0	0	0	0	0	1	2
APOC2	0	0	0	0	0	0	0	0	0	0	0	0	0	0
APOC3	0	0	0	0	0	0	0	0	0	0	0	0	0	0
APOC4	0	0	0	0	0	0	0	0	0	0	0	0	0	0
APOC4-APOC2	0	0	0	0	0	0	0	0	0	0	0	0	0	0
APOD	2	0	0	0	0	0	1	0	0	0	0	0	0	0
APOE	77	30	206	14	590	10	44	603	269	271	253	243	17	31
APOF	1	0	0	1	0	1	0	0	0	0	0	0	0	0
APOH	0	0	0	0	0	0	0	0	0	0	0	0	0	0
APOL1	971	644	1325	2617	694	373	108	507	1536	1194	3516	586	369	391
APOL2	1480	751	839	1842	793	919	585	1512	839	871	1587	667	778	552
APOL3	165	10	31	25	30	2	26	47	38	14	62	45	16	14
APOL4	30	47	41	24	73	30	32	31	29	44	51	26	27	21
APOL5	0	0	0	0	0	0	0	0	0	0	0	0	0	0
APOL6	599	563	567	342	279	99	311	448	394	522	1017	513	498	490
APOLD1	220	42	71	58	90	40	95	95	37	58	65	40	45	50
APOM	37	191	41	73	30	36	47	58	39	40	37	41	106	50
APOO	461	352	178	349	251	318	316	231	206	170	254	140	234	254
APOOL	461	428	409	340	452	361	674	792	407	401	466	345	359	336
APOOP5	0	0	0	2	0	0	0	0	0	0	1	0	0	0
APOPT1	879	744	654	868	580	730	540	752	594	782	645	793	1012	664
APP	23360	59520	55442	70232	78523	60460	58066	141765	58765	62386	68185	51939	69012	34330
APPBP2	856	1799	996	1613	971	1372	1474	2053	887	1164	1447	1080	1759	1301
APPL1	2136	1902	1131	1556	750	1138	1606	1199	772	1110	902	895	1924	1483
APPL2	953	1875	1774	2818	2285	1907	2337	2613	1199	1446	1629	839	2172	1068
APRT	2992	2186	1508	3513	1104	2428	968	1216	1012	1037	1292	1307	3360	2097
APTR	167	99	111	99	109	68	93	82	90	110	69	87	106	100
APTX	1280	750	694	816	651	793	601	634	676	631	632	570	715	569
AQP1	1376	3353	30	21	70	19	65	38	27	32	140	7078	3941	717
AQP10	0	1	0	0	1	0	0	0	0	0	0	0	0	0
AQP11	23	34	22	36	20	30	29	36	15	20	17	36	22	41
AQP12A	0	0	0	0	0	0	0	0	0	0	0	0	0	0
AQP12B	0	0	0	0	0	0	0	0	0	0	0	0	0	0
AQP2	2	0	0	0	0	0	0	0	0	0	0	0	0	0
AQP3	95	14	7	25	9	3	24	12	3	1	2	0	2	1
AQP4	10	11	157	36	86	12	147	246	72	106	332	22	3	29
AQP4-AS1	7	1	2	3	12	3	5	6	3	2	8	1	4	2
AQP5	0	0	0	3	0	1	6	1	0	0	0	0	0	0
AQP6	8	13	9	8	23	5	9	3	10	10	9	5	13	12
AQP7	5	0	1	3	1	1	7	1	0	0	2	1	2	3
AQP7P1	37	65	1	12	6	9	7	17	0	7	20	2	45	15
AQP7P3	47	163	18	31	22	6	14	101	0	8	32	9	94	28
AQP8	0	0	1	0	0	0	0	0	0	0	0	0	0	0
AQP9	23	45	4	0	3	1	3	2	6	3	15	649	26	168
AQPEP	1	5	7	9	7	2	5	10	7	9	4	2	5	2
AQR	1625	1381	995	1211	882	1112	1401	1313	871	888	861	884	1219	1026
AR	111	579	18	7	72	23	189	52	5	46	1	391	851	567
ARAF	1493	1180	1219	1534	1094	1222	1392	1018	860	921	950	811	1424	903
ARAP1	1828	3702	4125	3431	4664	2605	1689	2161	4004	7977	2792	2451	4316	1841
ARAP2	476	287	562	393	362	257	554	685	287	401	446	187	278	263
ARAP3	466	139	288	675	179	699	222	282	190	105	309	110	169	91
ARC	31	0	13	9	2	5	17	1	1	1	0	1	33	0
ARCN1	6658	5612	4366	4858	3874	4591	3835	5956	4027	4350	4312	3880	5693	3950
AREG	8	11	18	2	79	35	1	30	6	5	31	12	16	5
AREL1	1899	2422	2064	2413	1992	2495	2204	3089	2024	1722	2703	1562	2658	1845
ARF1	15948	9599	7524	11370	6777	8675	5428	9911	5653	6456	6742	5853	13349	7487
ARF3	7185	7833	3662	9218	3130	7666	5825	10562	4212	3990	5681	4388	8207	5043
ARF4	9931	6217	5322	8281	5318	8342	4262	8613	4920	5700	5586	5258	8773	5812
ARF5	2712	2552	2693	3943	1879	2865	1863	2370	2174	2393	2258	1941	3484	2271
ARF6	6766	4657	3125	5908	2942	3702	4032	3914	3413	2732	3496	3521	5348	3751
ARFGAP1	2216	2221	4080	3019	2675	2319	1011	2232	1829	2729	1333	1836	3632	1813
ARFGAP2	2477	1906	1496	2848	1126	1956	2072	2213	1320	1313	1450	1350	2138	1531
ARFGAP3	1737	1946	2492	3682	2250	2074	3240	3506	1748	2314	2177	1761	2076	1503
ARFGEF1	2103	2911	3202	2668	2517	2861	3852	3828	2700	3017	2965	1837	2584	1682
ARFGEF2	1936	2091	2013	1976	1892	2131	2616	2694	1688	1998	1838	1185	1853	1209
ARFIP1	1143	1325	907	1372	1075	1253	1356	1513	1388	1056	1815	1107	1071	872
ARFIP2	1549	1147	1244	1900	1675	1455	998	1594	847	878	1418	989	1384	1203
ARFRP1	835	614	638	1006	653	704	384	823	485	493	563	470	788	526
ARG1	0	2	4	1	2	1	1	0	3	6	2	0	4	6
ARG2	373	585	442	327	1003	291	227	687	338	385	1024	178	531	156
ARGFX	12	18	7	6	19	11	12	12	6	11	12	8	14	9
ARGFXP2	0	3	3	1	0	0	1	0	0	0	0	0	1	0
ARGLU1	1887	1903	2251	2541	2648	2034	2615	1707	3100	1673	1571	1623	3009	1423
ARHGAP1	3166	3221	1682	4274	1225	2840	1860	2641	1983	1597	2367	2164	4114	2586
ARHGAP10	679	415	420	488	196	339	344	255	328	293	244	242	373	277
ARHGAP11A	2909	1410	377	621	377	513	1014	277	302	255	244	156	908	687
ARHGAP11B	44	34	14	15	14	12	33	8	10	14	15	11	27	28
ARHGAP12	553	1382	1177	1552	837	1262	1130	1262	949	1033	1009	985	1569	897
ARHGAP15	4	1	0	0	0	0	0	0	0	0	0	0	0	1
ARHGAP17	1351	944	1127	1614	683	1349	844	1075	757	782	1145	643	1283	745
ARHGAP18	2548	767	782	1310	755	932	1997	1336	769	1093	1119	452	360	547
ARHGAP19	554	259	131	226	170	224	211	131	139	159	99	56	205	110
ARHGAP19-SLIT1	0	0	0	0	0	0	0	0	0	0	0	0	0	0
ARHGAP20	8	1	0	0	1	0	0	0	0	3	0	0	0	1
ARHGAP21	3123	3917	3218	2946	2040	1902	2439	3122	1958	2321	2664	1876	3696	1810
ARHGAP22	860	3396	787	2642	668	1208	272	1740	501	890	264	580	5455	1758
ARHGAP23	1133	140	129	256	263	594	1506	1582	713	112	301	158	714	633
ARHGAP24	776	302	522	1544	701	836	2747	1394	466	334	770	289	236	221
ARHGAP25	56	15	1	0	23	4	0	0	14	11	1	9	0	11
ARHGAP26	757	989	830	620	1275	481	913	1344	605	1004	805	332	936	685
ARHGAP26-AS1	0	0	0	1	0	0	0	0	0	0	0	0	0	0
ARHGAP27	750	1633	611	1925	629	1200	454	1518	669	444	852	1038	3034	1368
ARHGAP28	37	46	0	1	26	40	3	7	21	0	9	50	67	56
ARHGAP29	11532	7736	6570	7455	10015	5599	14512	19898	7188	5724	17685	6170	9055	6221
ARHGAP30	33	16	5	17	14	15	16	8	10	13	41	3	19	13
ARHGAP31	967	1240	297	337	139	450	130	342	326	323	228	871	1179	679
ARHGAP32	324	383	794	392	455	288	518	465	355	577	514	227	319	234
ARHGAP33	84	186	49	66	27	34	130	13	15	47	1	19	140	33
ARHGAP35	2065	2856	2454	3096	2146	2501	3148	2719	1478	2131	1832	1667	3040	1629
ARHGAP36	0	0	0	0	0	0	0	0	0	0	0	0	0	0
ARHGAP39	112	243	170	236	148	174	129	282	99	113	100	161	344	85
ARHGAP4	166	33	468	624	406	576	532	533	534	234	1046	28	60	24
ARHGAP40	206	103	436	578	163	334	113	599	654	177	425	6	279	1
ARHGAP42	161	347	84	150	45	150	81	256	111	51	164	239	281	164
ARHGAP44	194	27	208	41	440	40	62	318	94	222	438	14	77	15
ARHGAP5	2319	3615	2509	1878	3146	1931	2875	6849	2231	2965	3265	2251	2889	2037
ARHGAP5-AS1	118	101	36	57	79	76	51	255	38	38	77	62	80	85
ARHGAP6	141	225	327	250	462	154	1031	196	172	368	150	110	178	144
ARHGAP8	9	1	3	4	20	0	0	6	2	6	23	8	1	4
ARHGAP9	13	2	0	0	1	0	0	0	0	0	2	1	0	0
ARHGDIA	14222	6612	4654	13433	2417	8875	3238	4329	4005	3468	4767	5186	12516	5321
ARHGDIB	2511	71	25	127	16	117	29	81	32	13	101	40	78	79
ARHGDIG	2	0	2	0	3	0	0	11	0	4	0	0	0	0
ARHGEF1	2435	1529	1838	2700	1358	1861	994	1525	1197	1190	1122	1104	2284	1220
ARHGEF10	1586	856	1003	1262	1150	817	1083	1250	750	848	774	612	1328	786
ARHGEF10L	762	1384	1378	1283	1416	961	1364	826	900	1408	894	695	1276	705
ARHGEF11	1098	1063	781	1217	538	864	1001	860	479	504	505	709	1284	573
ARHGEF12	4061	7050	4859	6687	5575	5670	7309	8814	3608	4476	5283	3307	6523	3666
ARHGEF15	190	0	1	0	4	1	0	1	0	0	0	1	0	0
ARHGEF16	526	189	467	281	959	279	434	382	402	374	523	192	87	172
ARHGEF17	936	1418	1508	1633	1214	1284	1738	1545	702	1248	1173	872	1659	915
ARHGEF18	870	718	1372	1725	847	995	1115	1401	1028	792	1204	466	907	446
ARHGEF19	144	133	98	124	71	83	46	51	37	59	45	83	86	77
ARHGEF2	2227	2291	3562	3113	1578	2352	831	2706	1906	1702	1859	1443	2906	1121
ARHGEF25	70	83	108	84	164	91	209	79	69	136	13	64	104	55
ARHGEF26	53	30	154	60	191	38	129	9	58	121	21	6	35	9
ARHGEF26-AS1	49	55	32	42	60	42	40	41	31	26	34	23	62	36
ARHGEF28	1558	3743	3775	2830	3169	2286	3858	3363	2434	3405	2321	2538	4192	2196
ARHGEF3	615	531	459	1175	646	803	1036	1539	357	567	641	442	598	316
ARHGEF3-AS1	0	0	0	0	0	0	0	0	0	0	0	0	0	0
ARHGEF33	12	9	2	7	10	0	5	8	7	4	2	8	13	6
ARHGEF34P	27	33	36	41	46	24	51	68	39	44	50	34	50	22
ARHGEF35	379	226	282	383	267	356	293	414	339	219	370	205	354	212
ARHGEF37	168	472	122	502	166	665	488	685	240	166	245	261	610	335
ARHGEF38	57	26	67	203	419	73	1318	474	178	125	302	42	4	5
ARHGEF38-IT1	3	0	0	1	1	0	4	0	1	0	1	0	0	0
ARHGEF39	279	141	69	100	110	90	96	41	60	60	60	41	114	114
ARHGEF4	7	5	13	19	33	24	0	36	40	0	41	2	26	0
ARHGEF40	717	1444	1407	762	966	1027	1213	1217	982	1126	427	1267	2056	880
ARHGEF5	356	270	426	399	498	333	321	538	378	311	573	286	378	271
ARHGEF6	140	66	76	102	101	152	76	20	167	129	53	27	48	15
ARHGEF7	1386	1490	1186	1303	1279	1241	985	1389	1403	1106	1138	977	1833	973
ARHGEF7-AS1	0	0	0	0	0	0	0	0	0	0	0	0	0	0
ARHGEF9	495	465	549	590	592	479	1153	689	432	541	417	384	548	355
ARHGEF9-IT1	0	1	0	0	0	0	0	0	0	0	0	0	0	0
ARID1A	2127	2236	1860	2592	1549	2048	2587	2734	1151	1440	1695	983	2490	1185
ARID1B	1491	1226	1453	1553	847	1249	1645	1365	897	1180	815	1021	1463	961
ARID2	458	739	640	402	517	433	821	622	396	569	529	367	564	315
ARID3A	186	226	129	152	269	319	150	187	217	142	166	103	307	96
ARID3B	390	632	291	313	455	335	277	529	345	233	307	308	1309	484
ARID3C	2	0	5	0	0	0	2	2	4	3	1	0	2	0
ARID4A	256	782	682	529	720	500	770	761	432	758	525	410	616	309
ARID4B	704	1488	1248	1111	1090	1164	1442	1637	963	1271	1005	934	1307	681
ARID5A	246	134	422	256	297	199	160	206	145	218	166	147	250	126
ARID5B	1450	3104	2301	2640	1935	2389	3441	1487	1306	2664	811	1046	4300	1081
ARIH1	1656	1931	2044	1932	2034	1886	1788	2783	1570	1920	1943	1119	2098	1537
ARIH2	2846	1545	1821	2166	1697	1729	1745	1656	1309	1264	1575	1172	2247	1531
ARIH2OS	30	21	35	27	34	17	21	9	23	31	16	15	15	20
ARL1	2075	2152	1812	2517	2186	2153	2166	3635	1857	1956	2037	1723	2734	2213
ARL10	65	121	145	120	203	55	169	218	70	193	86	57	157	89
ARL11	18	2	4	1	4	6	1	2	0	0	129	2	1	1
ARL13A	0	0	2	1	2	0	3	6	1	3	0	1	2	2
ARL13B	426	437	317	315	367	248	430	269	329	338	205	265	326	332
ARL14	28	13	8	25	10	51	6	52	23	2	17	13	28	34
ARL14EP	543	378	474	509	347	465	481	367	379	503	356	367	375	361
ARL14EPL	0	1	0	5	17	5	0	27	0	0	12	2	1	0
ARL15	216	162	134	154	88	151	120	148	150	127	103	152	145	128
ARL16	1166	1091	859	1441	1023	1288	677	1358	743	811	1016	932	1763	1081
ARL17A	50	45	58	47	43	43	48	65	24	35	38	31	44	26
ARL17B	0	0	0	0	0	0	0	0	0	0	0	0	0	0
ARL2	878	623	1004	1301	837	723	486	750	703	786	777	698	1063	820
ARL2-SNX15	0	0	1	0	0	1	1	4	0	0	1	2	0	1
ARL2BP	2304	1531	907	1937	623	1791	889	1636	799	710	1216	1108	2277	1535
ARL3	783	1213	773	1404	925	928	1208	1326	797	960	709	701	881	785
ARL4A	1212	334	946	721	369	559	487	602	204	209	311	297	894	373
ARL4C	8013	11835	9646	21141	5468	14339	9367	17265	9627	7499	15009	4971	14431	10327
ARL4D	292	419	669	945	490	616	335	508	524	369	555	223	741	442
ARL5A	1683	1014	798	1108	671	1125	1021	1098	715	732	976	630	1096	808
ARL5B	319	425	441	241	279	286	416	338	267	433	321	232	298	212
ARL5C	0	0	0	0	0	0	0	0	0	0	0	0	1	0
ARL6	122	177	100	85	128	99	178	117	89	128	105	88	106	89
ARL6IP1	9819	7870	4082	6071	4121	6609	5563	9202	4165	3799	4400	3394	6931	5163
ARL6IP4	4021	2699	2848	3999	2523	2947	2065	2265	2258	2447	1727	2031	4299	2447
ARL6IP5	2847	6735	3964	7229	4153	5775	5222	12408	4235	4485	5693	3469	6038	4225
ARL6IP6	851	414	603	564	407	378	426	363	391	414	292	279	595	350
ARL8A	1160	1193	1311	1604	918	1202	678	1707	943	939	1365	1115	1597	844
ARL8B	3389	3110	3029	3738	1886	3090	2111	2893	2439	3026	2668	2653	3765	2742
ARL9	9	3	0	0	0	1	3	1	2	2	1	4	2	0
ARMC1	1647	999	840	1040	746	939	885	1033	653	745	799	680	881	788
ARMC10	1792	1749	1193	1797	1029	1554	1222	1386	1078	1264	1072	899	1614	1343
ARMC12	0	4	18	4	9	0	0	3	2	18	0	5	6	3
ARMC2	31	52	39	48	46	45	60	51	39	46	48	42	38	47
ARMC2-AS1	0	1	0	0	0	0	0	0	1	0	0	2	0	1
ARMC3	6	41	9	20	3	7	15	27	14	9	8	9	19	20
ARMC4	43	27	31	65	29	98	49	288	38	25	112	42	92	30
ARMC5	349	216	276	449	121	277	141	172	99	102	144	160	385	211
ARMC6	2115	696	353	1445	259	1123	436	584	369	226	476	431	954	690
ARMC7	368	314	236	822	425	418	441	695	254	221	483	236	479	368
ARMC8	1246	961	798	983	878	929	1084	989	696	774	691	619	977	727
ARMC9	661	783	1231	1211	911	1037	848	1348	621	993	1212	505	708	535
ARMCX1	356	469	556	791	371	742	405	600	578	589	512	498	701	475
ARMCX2	602	897	1178	988	1172	861	1097	1221	993	1483	699	886	1093	976
ARMCX3	891	1786	2095	2114	2025	1994	1864	2785	2396	2779	2174	2065	1609	1261
ARMCX4	264	150	233	107	322	238	339	227	234	207	181	142	204	139
ARMCX5	262	215	234	335	192	299	285	218	209	263	214	190	210	181
ARMCX5-GPRASP2	11	9	10	4	3	10	5	6	8	5	4	8	5	6
ARMCX6	546	877	727	1270	579	1035	863	959	774	843	717	751	992	753
ARMS2	0	0	0	6	0	1	3	2	0	0	0	1	1	1
ARNT	763	1302	1204	1211	1092	925	1275	1361	1028	1339	848	947	1301	813
ARNT2	418	157	328	358	337	493	2931	449	102	263	66	82	135	63
ARNTL	184	302	281	482	198	285	140	295	148	230	255	289	386	250
ARNTL2	2808	999	1142	926	585	708	594	975	629	912	884	470	1029	868
ARNTL2-AS1	2	4	4	1	0	0	1	0	0	0	1	1	0	0
ARPC1A	5324	2981	1406	4356	1392	3701	1625	3264	1366	1280	1953	1273	4079	2764
ARPC1B	5904	4299	3409	8286	2298	4395	1583	3832	2838	2213	3836	4628	9219	4839
ARPC2	16002	11694	7972	16140	7489	12707	5916	10860	8023	7196	9534	7235	14750	9290
ARPC3	8525	7883	5402	9727	5345	8731	4829	9512	6397	6215	7136	5491	8459	6479
ARPC4	4637	3131	1451	4637	1198	4167	1575	3411	2137	1430	2240	2290	3711	2983
ARPC4-TTLL3	0	0	0	0	0	0	0	0	0	0	0	0	0	0
ARPC5	4886	3321	2875	5881	1943	3584	2275	5149	2517	2359	3228	2291	3368	2681
ARPC5L	3249	876	637	1118	799	1014	565	1112	603	507	1190	489	1130	817
ARPP19	6928	4868	4308	5559	4245	5531	5185	7318	3365	3806	4793	2618	5569	4146
ARPP21	5	27	0	0	0	2	1	2	0	0	0	11	12	37
ARR3	7	20	16	15	10	6	10	2	8	14	16	6	12	4
ARRB1	624	154	71	717	231	410	281	1629	233	123	433	49	61	75
ARRB2	764	307	267	314	404	182	402	274	221	306	183	224	518	331
ARRDC1	761	646	709	1365	692	714	412	774	693	498	899	522	1186	581
ARRDC2	421	492	462	409	351	241	216	243	324	372	209	336	481	312
ARRDC3	1122	4237	5544	6779	4317	5781	5232	2753	6279	13781	2168	4206	3460	2642
ARRDC3-AS1	44	49	35	42	39	30	27	27	22	19	20	20	47	23
ARRDC4	818	1195	1131	618	2940	891	3783	2989	1502	1822	1011	939	1212	1065
ARRDC5	0	0	0	1	0	0	0	0	0	0	0	0	0	0
ARSA	388	1129	943	1138	1111	948	385	980	878	780	989	952	1747	789
ARSB	1239	2761	462	924	223	1237	474	1074	785	511	358	1267	2706	1395
ARSD	359	1018	784	1097	467	966	1216	1247	790	776	724	864	1092	770
ARSE	79	408	125	161	105	165	164	60	84	131	63	323	332	265
ARSF	0	0	1	1	0	0	0	0	0	0	0	0	0	0
ARSG	80	136	23	51	1	73	43	12	27	10	5	14	209	92
ARSH	0	0	0	0	0	0	0	0	0	0	0	0	0	0
ARSI	87	8	11	13	51	58	8	93	47	39	16	0	0	842
ARSJ	832	933	817	993	332	754	961	1494	689	481	636	476	540	532
ARSK	235	207	337	245	540	211	387	475	396	424	296	194	223	221
ART1	0	0	0	0	0	0	0	0	0	1	0	0	0	0
ART3	0	0	0	0	0	0	0	0	0	0	0	0	0	0
ART4	0	1	0	0	1	0	0	1	0	0	0	0	0	0
ART5	7	2	15	0	88	0	4	1	10	7	6	5	7	3
ARTN	16	2	10	4	49	4	14	18	13	9	83	3	4	3
ARV1	550	370	259	411	304	340	361	314	257	254	262	303	359	371
ARVCF	194	530	1074	825	699	1024	162	597	472	522	824	669	1016	259
ARX	0	0	0	2	0	0	0	0	0	0	0	0	0	0
AS3MT	3	3	1	1	3	1	3	0	1	0	2	0	3	0
ASAH1	2100	3779	3091	3232	3962	3400	2517	5612	4957	3868	3701	4738	2984	3778
ASAH2	18	12	9	8	8	8	11	9	7	8	2	6	11	5
ASAH2B	21	18	3	16	5	9	15	4	4	7	8	9	9	8
ASAP1	1785	1629	1438	2074	1095	2114	1648	1857	1106	1056	1284	1337	2656	1318
ASAP1-IT1	0	0	0	0	0	0	0	0	0	0	0	0	1	0
ASAP1-IT2	1	3	7	5	6	2	2	1	1	2	1	3	5	2
ASAP2	2806	3017	2591	3296	1942	2841	3455	3653	1829	2135	2471	1711	2667	1598
ASAP3	170	110	188	357	674	135	525	469	174	316	272	103	118	47
ASB1	1098	865	894	895	685	828	1054	1255	746	774	610	670	1181	798
ASB10	0	0	0	0	0	0	0	0	0	0	0	0	0	0
ASB11	0	2	2	3	2	3	3	4	1	1	4	0	4	1
ASB12	3	1	6	4	2	4	3	1	3	5	3	3	2	6
ASB13	436	705	612	637	512	322	446	352	430	479	500	472	739	760
ASB14	19	23	14	22	24	11	12	5	23	15	16	7	32	12
ASB15	0	0	0	0	0	0	0	0	0	0	1	0	0	0
ASB16	8	22	8	23	21	20	10	14	5	8	15	7	25	11
ASB16-AS1	96	112	73	127	86	112	62	84	76	69	71	80	119	58
ASB17	0	0	0	0	0	0	0	0	0	0	0	0	0	0
ASB18	1	0	0	0	0	0	0	0	0	0	0	0	0	0
ASB2	22	54	12	17	7	103	0	6	38	20	7	274	174	210
ASB3	31	23	33	27	29	12	17	10	19	22	20	23	24	17
ASB4	1	2	1	1	2	0	3	1	0	1	2	3	1	1
ASB5	32	23	21	11	12	2	4	7	3	5	2	26	5	9
ASB6	1407	738	1008	1175	845	965	851	1013	800	836	838	615	1106	797
ASB7	373	637	589	557	512	436	661	616	508	575	530	427	625	414
ASB8	498	628	419	651	527	470	623	544	391	487	545	449	546	457
ASB9	131	130	9	131	14	94	81	26	12	20	14	56	150	88
ASB9P1	0	2	0	1	0	0	0	0	0	1	0	0	1	0
ASCC1	869	857	597	901	574	729	682	782	545	608	649	491	804	611
ASCC2	2260	1209	969	1893	612	1501	851	991	744	682	839	837	1544	999
ASCC3	2339	2352	1615	1538	840	1691	1479	1475	1380	1619	1165	1323	1790	1647
ASCL1	1	0	0	0	0	0	0	0	0	0	0	0	0	0
ASCL2	4	0	0	1	0	0	0	0	1	1	0	0	3	0
ASCL3	0	0	0	0	2	0	0	0	0	0	0	0	0	0
ASCL4	0	0	0	0	0	0	0	0	0	0	0	0	0	0
ASCL5	0	4	0	1	2	1	0	4	1	2	2	2	2	1
ASF1A	516	622	442	709	382	640	418	379	286	362	375	279	533	350
ASF1B	2045	836	122	544	337	397	529	58	227	140	87	27	715	460
ASGR1	10	5	65	14	50	13	14	29	36	37	12	8	11	3
ASGR2	0	1	0	0	0	0	0	0	0	0	0	0	0	1
ASH1L	1008	2047	1193	1340	1024	998	2110	1931	910	1422	987	912	1702	1055
ASH1L-AS1	56	30	20	45	35	30	24	18	17	23	13	16	33	28
ASH2L	1093	1010	611	1169	528	847	921	790	508	585	576	651	994	753
ASIC1	37	60	16	37	68	15	88	37	2	12	11	6	70	34
ASIC2	53	72	36	191	77	81	112	184	35	83	2	16	178	64
ASIC3	5	10	32	4	56	3	2	8	7	13	5	7	31	8
ASIC4	0	1	4	0	0	0	1	0	1	2	0	1	1	0
ASIC5	0	0	0	0	0	0	0	0	0	0	0	0	0	0
ASIP	0	0	0	1	0	0	1	0	0	0	1	0	0	0
ASL	2248	1924	696	1643	649	1285	538	929	778	684	1001	1305	2500	1314
ASMT	0	0	0	0	0	0	0	0	0	0	0	0	0	0
ASMTL	0	0	0	0	0	0	0	0	0	0	0	0	0	0
ASMTL-AS1	0	0	0	0	0	0	0	0	0	1	0	0	0	0
ASNA1	2736	3256	1747	4574	1754	2887	1991	2579	1637	1581	2074	2085	3870	2553
ASNS	1393	618	3850	967	595	524	521	366	1642	906	2355	867	970	718
ASNSD1	1403	828	935	1012	662	784	872	673	608	791	569	552	842	747
ASPA	1	1	0	0	0	0	0	0	0	0	0	1	0	0
ASPDH	0	4	4	0	0	0	5	8	2	4	1	4	5	2
ASPG	1	25	9	3	3	0	6	8	0	4	0	4	0	7
ASPH	8465	8197	12584	11161	10227	5849	14163	20060	11169	16243	14178	5581	7848	5769
ASPHD1	347	505	566	614	534	263	96	434	367	484	530	643	1073	351
ASPHD2	205	146	550	236	460	259	207	221	258	480	191	154	144	100
ASPM	1428	1359	72	371	154	361	916	24	111	42	44	20	674	560
ASPN	0	0	0	1	0	1	2	3	0	0	0	0	0	0
ASPRV1	5	8	10	2	8	2	9	5	6	5	1	5	8	1
ASPSCR1	359	264	357	629	314	366	215	180	214	273	211	224	359	224
ASRGL1	829	183	227	1572	367	896	395	774	424	198	1416	92	176	232
ASS1	1270	2130	886	501	247	71	57	221	205	673	96	3520	5245	3504
ASTE1	129	113	127	95	124	82	180	60	79	131	101	95	75	101
ASTL	0	0	0	0	0	0	0	0	0	0	0	0	0	0
ASTN1	2	55	0	0	0	0	2	7	0	0	0	7	16	0
ASTN2	272	485	220	357	270	266	213	289	207	219	218	277	906	286
ASUN	1154	865	514	682	346	616	568	511	433	527	360	515	731	677
ASXL1	2932	2371	3712	2366	3979	2032	2555	2674	2075	2855	2370	1581	2976	1855
ASXL2	988	1449	814	1038	480	727	1426	1263	483	678	593	700	1492	883
ASXL3	26	1	8	2	13	2	2	30	12	18	17	7	1	5
ASZ1	0	0	0	0	0	0	0	0	0	0	0	0	0	0
ATAD1	1319	1644	1614	1257	1261	1393	1574	2338	1618	1580	1823	1069	1329	1095
ATAD2	3760	1701	435	656	516	592	1413	481	465	470	382	145	1096	693
ATAD2B	207	230	249	183	259	148	314	267	206	226	217	165	192	140
ATAD3A	1986	705	533	1093	515	792	280	451	324	351	474	532	1515	751
ATAD3B	2174	365	390	525	360	563	163	158	221	191	243	292	653	354
ATAD3C	37	18	26	100	36	42	46	6	22	26	21	15	24	25
ATAD5	331	167	97	79	118	72	210	23	83	88	37	17	99	87
ATAT1	142	291	279	372	330	379	209	254	266	244	276	203	276	211
ATCAY	23	12	21	15	25	17	10	12	8	9	15	18	18	16
ATE1	996	1243	829	971	810	929	1157	1254	801	743	806	729	1035	831
ATE1-AS1	4	2	0	2	7	0	2	0	0	1	0	0	1	1
ATF1	667	561	536	584	349	421	549	482	370	489	435	466	564	419
ATF2	862	1629	1170	1605	974	1172	1472	1246	1166	1180	898	1120	1566	1047
ATF3	732	194	5739	991	304	1503	268	565	577	440	581	711	2356	48
ATF4	13201	8398	19406	14336	8188	10862	5718	8769	9555	10395	13250	9580	18236	8582
ATF5	1564	850	392	1486	117	1515	342	1376	474	350	535	514	2460	666
ATF6	2334	2447	1964	2092	1881	2171	2320	2877	2336	2163	2170	1682	2223	1809
ATF6B	1665	3287	2200	3317	1432	3197	2739	2921	2647	2074	2623	2010	3332	2209
ATF7	779	1048	695	1013	470	746	677	851	480	699	553	651	1184	656
ATF7IP	915	1311	1630	1483	1163	1358	1552	1667	1044	1312	1134	766	1489	835
ATF7IP2	98	66	93	74	57	83	83	75	64	123	64	103	26	49
ATG10	240	248	96	176	75	160	144	128	101	92	101	121	226	170
ATG101	2149	980	1020	1436	1150	1145	587	1340	834	829	1152	834	1637	815
ATG12	1006	898	881	1101	760	872	814	900	701	977	752	634	1113	713
ATG13	1571	1616	1456	1952	1139	1803	1358	1924	1140	1206	1596	1322	1988	1196
ATG14	380	686	740	707	698	612	850	600	486	610	504	531	798	555
ATG16L1	1541	1387	988	1382	1100	1165	676	1743	769	765	1114	1162	2291	1248
ATG16L2	283	661	1069	484	1663	373	381	386	606	995	508	455	899	366
ATG2A	478	986	1473	1537	1675	939	601	1093	680	1103	950	925	1513	586
ATG2B	762	1305	1358	1088	1267	751	1660	948	827	1426	840	664	1048	736
ATG3	2031	1106	1008	1182	679	870	781	751	704	810	790	756	1213	998
ATG4A	396	280	209	290	207	321	164	430	201	133	336	250	259	214
ATG4B	1299	1034	1919	1547	2719	1156	1061	1470	1100	1173	1394	878	1757	942
ATG4C	334	277	305	245	271	197	284	172	229	283	188	183	187	213
ATG4D	379	258	327	334	338	267	189	315	156	211	272	154	286	166
ATG5	1358	914	905	1229	692	1011	834	982	747	859	881	615	1017	724
ATG7	1135	1363	627	1026	552	876	749	846	721	696	589	777	1497	869
ATG9A	1711	2061	2105	2155	1874	1696	1809	2329	1337	1916	1456	1244	2606	1257
ATG9B	5	7	5	4	108	9	4	19	20	91	46	8	12	6
ATHL1	481	415	954	437	823	219	330	161	247	609	1413	1107	580	244
ATIC	4410	2829	1815	3216	1577	2674	1677	1963	1826	1544	2076	2082	3589	3340
ATL1	92	74	21	91	43	32	37	67	29	28	37	38	98	51
ATL2	1121	890	772	674	743	772	1036	974	745	762	1044	580	783	675
ATL3	3181	1686	1273	2266	1004	1815	1293	1614	1125	1282	1262	1293	2280	1626
ATM	631	2505	1557	1269	1168	936	1734	1504	1011	1447	763	1019	2291	1350
ATMIN	1902	2197	1621	2343	1449	2046	1605	1871	1169	1375	1567	1352	2304	1363
ATN1	3050	2743	4189	4274	3169	3033	3857	3451	1925	2708	2461	1615	3922	1518
ATOH1	0	0	0	0	0	0	0	0	0	0	0	0	0	0
ATOH7	2	1	3	2	5	2	3	0	0	2	0	2	5	1
ATOH8	131	66	0	3	5	6	2	0	0	0	0	58	52	17
ATOX1	1623	892	799	1986	656	1517	492	1524	708	596	949	699	1226	1000
ATP10A	733	1031	624	903	152	42	793	1756	27	564	49	69	781	12
ATP10B	1	8	1	4	1	2	11	4	5	3	2	2	4	1
ATP10D	672	5258	2214	2950	1331	4094	3010	10156	2401	1599	4511	3907	4794	3036
ATP11A	2541	3130	2975	3037	2997	2935	3871	6417	4467	2658	6274	2406	3412	1512
ATP11A-AS1	0	0	0	0	1	1	0	0	0	0	0	0	1	1
ATP11AUN	0	0	0	0	0	0	0	0	1	0	0	1	0	0
ATP11B	1330	1809	1436	1451	1042	1111	1579	1894	1009	1251	1164	972	1550	1074
ATP11C	749	866	506	1030	336	859	685	685	358	440	468	400	761	726
ATP12A	4	0	0	1	4	0	1	0	4	0	3	0	0	0
ATP13A1	1471	1370	1054	1932	1105	1693	845	1286	863	874	1050	906	1961	757
ATP13A2	2319	1506	1041	1772	977	1672	920	3020	852	736	1189	751	2140	1174
ATP13A3	8521	9090	8554	5941	4670	5818	6285	11178	7985	7642	8005	8502	10352	8800
ATP13A4	0	3	4	1	0	1	2	3	3	3	0	6	1	4
ATP13A5	0	0	0	0	0	0	0	1	0	2	0	0	1	0
ATP1A1	16078	16332	14502	32901	29711	27479	50901	36721	15843	14343	30292	10969	13643	9002
ATP1A1-AS1	38	67	50	48	83	31	100	44	52	48	29	34	52	31
ATP1A2	11	10	5	2	6	4	3	4	8	12	10	5	12	15
ATP1A3	12	3	2	2	1	2	1	1	0	2	0	0	0	1
ATP1A4	0	0	0	1	1	0	0	0	0	1	0	0	0	0
ATP1B1	4069	2217	4724	5267	9056	3967	9643	6932	8200	6427	8936	2633	2151	2490
ATP1B2	6	4	9	6	134	5	66	9	8	8	9	5	10	7
ATP1B3	6974	2336	2003	3492	3167	3704	3543	3826	2375	1550	2168	1297	2707	2046
ATP1B4	8	35	27	11	35	19	14	17	28	34	15	30	18	10
ATP2A1	12	22	35	11	36	10	10	13	22	18	11	25	26	21
ATP2A2	9786	7446	4304	6577	3586	5721	4752	8850	2968	3650	4657	3522	7730	5142
ATP2A3	94	4	1	0	26	3	20	3	13	0	0	1	1	1
ATP2B1	1032	1218	934	1059	1063	1154	1681	1100	1084	1216	630	1644	1394	1340
ATP2B2	1	0	2	0	1	0	0	0	0	0	0	0	0	0
ATP2B3	1	0	0	0	0	0	0	0	0	0	0	0	0	0
ATP2B4	2123	5550	3068	4062	3532	4215	3506	10304	3241	3617	4499	1658	6089	2280
ATP2C1	4081	5082	4319	5016	3343	4582	5675	7992	4396	4107	5745	3465	4826	3506
ATP2C2	79	25	34	19	34	19	11	25	23	17	37	18	59	33
ATP4A	0	0	0	0	8	0	1	0	1	1	1	0	0	0
ATP4B	1	0	0	1	0	0	2	1	0	0	0	0	1	0
ATP5A1	15129	16002	11000	19433	12121	15202	15326	14801	11455	11160	13401	11310	18104	15022
ATP5B	24169	21902	13216	24401	13505	20666	17351	19434	13943	12568	9651	13699	24989	20255
ATP5C1	5528	5965	3529	5634	3964	4488	5105	3862	3556	3809	4312	3350	4895	4159
ATP5D	1463	974	1273	1842	988	1138	639	729	770	941	916	867	1761	1229
ATP5E	1123	1050	804	1586	654	1143	590	962	655	747	700	734	1070	855
ATP5EP2	15	17	11	20	8	12	3	11	26	7	26	14	14	28
ATP5F1	6122	4551	2610	5286	2519	4282	3177	3633	2754	2505	3209	2724	4768	4030
ATP5G1	3204	1889	857	1846	749	1592	1095	1214	1207	836	864	1023	1635	2144
ATP5G2	5736	6259	6644	8940	4953	5968	6663	5296	5930	7271	3174	4335	6863	5623
ATP5G3	7120	5207	3224	7027	3746	5583	4259	4433	3669	3674	4583	3174	5409	4904
ATP5H	3961	4028	2365	4875	2483	3580	2884	3698	2981	2794	2591	2828	4581	3148
ATP5I	3022	1739	1058	2524	1098	1760	1091	1425	1016	1089	843	948	2302	1676
ATP5J	2536	1991	1386	2413	1525	1888	1556	1569	1426	1490	1395	1378	1910	2003
ATP5J2	1919	1205	654	1662	717	1291	782	1145	820	646	719	783	1388	1184
ATP5J2-PTCD1	0	0	0	0	0	0	0	0	0	0	0	0	0	0
ATP5L	5166	3669	3446	5333	3706	4257	3709	3729	3487	3496	3136	2597	4505	3137
ATP5L2	1	1	0	0	0	2	1	0	0	0	0	0	2	0
ATP5O	4674	3986	2998	7019	3068	4749	3224	4245	2809	3019	3182	2528	4009	3533
ATP5S	198	202	180	270	150	224	238	237	152	159	208	159	211	178
ATP5SL	1632	1200	1225	1779	1188	1171	1194	1206	1059	1088	971	875	1596	869
ATP6AP1	2669	2689	2501	4314	3885	4284	3356	5361	3349	2741	4289	2232	3033	2249
ATP6AP1L	12	38	52	25	59	29	14	21	71	37	38	33	53	38
ATP6AP2	2965	3972	2754	3495	2358	3484	2956	5467	3075	2960	2418	3150	4573	3342
ATP6V0A1	1238	2716	1261	2816	1511	2871	1745	3546	2032	1320	2218	2333	3147	1980
ATP6V0A2	769	477	548	562	374	514	627	438	415	348	346	359	476	433
ATP6V0A4	159	32	211	75	804	172	973	74	204	367	232	43	124	51
ATP6V0B	3433	2021	1772	2562	2045	2309	1368	2309	1765	1594	2019	1529	2212	1386
ATP6V0C	3912	2677	2497	5380	2808	3937	1758	3017	2894	1850	3617	2716	5122	2826
ATP6V0CP3	1	0	0	0	0	0	0	0	0	0	0	0	0	0
ATP6V0D1	3642	2400	1383	4377	1733	2925	1623	2592	1475	1259	2259	2025	2943	1699
ATP6V0D2	42	32	64	8	20	28	3	23	77	2	48	58	31	39
ATP6V0E1	5352	3076	2408	4688	3149	4505	1784	4549	2740	2506	4421	2680	3216	2158
ATP6V0E2	935	427	349	733	556	478	223	356	221	340	404	322	627	607
ATP6V0E2-AS1	80	12	26	21	53	7	7	8	16	23	26	16	23	21
ATP6V1A	1993	2029	1899	3016	3232	2205	4712	3156	2127	2600	2832	1191	1554	1299
ATP6V1B1	5	4	9	7	17	11	31	1	9	12	3	0	3	0
ATP6V1B2	5438	6641	3407	4624	1993	4708	2410	5729	3285	3525	12595	4413	6640	5127
ATP6V1C1	3388	2899	1719	2936	2212	3354	2514	2890	1843	2169	2824	2764	3484	2592
ATP6V1C2	47	29	40	25	18	38	28	25	23	19	21	18	34	15
ATP6V1D	3522	2292	1210	3256	1129	2656	1657	2884	1462	1126	1881	1503	2528	1756
ATP6V1E1	5069	4048	3549	5820	4170	4257	3904	5640	4491	3604	5494	3445	4800	3350
ATP6V1E2	77	28	16	33	11	22	22	28	13	13	14	11	38	20
ATP6V1F	2613	3114	2121	3883	2074	2877	1629	3130	2357	2293	2531	2598	4428	2558
ATP6V1G1	3113	3199	2798	3901	2844	4479	2619	4485	3185	2918	3609	3385	3255	2180
ATP6V1G2	3	87	30	49	46	30	30	27	30	71	11	68	91	44
ATP6V1G2-DDX39B	0	0	0	0	0	0	0	0	0	0	0	0	0	0
ATP6V1G3	0	0	0	0	0	0	0	0	0	0	0	0	0	0
ATP6V1H	1827	1779	1973	2363	1497	1892	1730	2374	2167	1889	2506	1990	2402	1712
ATP7A	166	534	262	309	332	340	420	363	279	578	225	217	361	437
ATP7B	164	631	375	1145	439	891	591	2237	458	333	635	266	677	384
ATP8A1	123	650	505	688	1112	447	1313	1530	329	1091	794	589	1000	999
ATP8A2	85	193	55	87	49	61	114	100	405	56	151	184	324	133
ATP8B1	1231	301	523	504	315	471	316	693	642	686	895	682	386	449
ATP8B2	662	825	1169	1205	807	891	889	898	812	1081	731	723	1282	702
ATP8B3	45	228	90	175	410	103	85	103	50	118	27	104	252	112
ATP8B4	4	19	1	0	2	3	5	3	3	6	9	8	11	3
ATP8B5P	5	8	1	1	2	3	1	3	3	0	4	4	7	6
ATP9A	768	1618	1856	1723	567	966	2267	2224	1202	1488	1245	1047	1439	602
ATP9B	482	565	363	596	295	511	609	559	440	441	362	529	589	368
ATPAF1	1393	1062	790	1231	684	927	1172	872	681	833	715	685	1285	1005
ATPAF2	252	333	234	530	257	392	310	345	245	282	348	283	366	325
ATPIF1	2001	2308	1523	2842	2041	1880	1386	1914	1429	1538	2230	1720	3158	1888
ATR	1163	1225	896	914	833	778	1042	1293	728	830	733	645	990	795
ATRAID	1675	1694	1618	2018	1554	1422	1846	1976	1375	1706	1019	926	2291	1765
ATRIP	477	197	162	221	101	176	161	102	101	113	90	112	222	177
ATRN	1350	2526	2145	1948	1788	1812	2545	2911	1905	2294	1527	1494	2243	1466
ATRNL1	78	102	163	84	122	32	65	72	11	425	58	77	37	28
ATRX	1041	2206	2188	1699	3276	1770	2476	2978	1594	1949	2001	1399	2578	1454
ATXN1	326	1051	787	979	630	860	708	1294	615	848	761	618	1097	478
ATXN10	3903	2965	3388	5067	2797	4255	3074	4431	3300	3359	4443	2362	3695	3056
ATXN1L	1394	1791	1858	1519	1348	1433	1913	2663	1271	1526	1743	1509	2755	1177
ATXN2	827	968	849	1083	718	941	817	1016	638	673	819	689	1286	752
ATXN2L	3601	2528	4510	3804	2442	2731	2180	2876	2194	2716	2800	2286	3823	2038
ATXN3	370	507	434	335	345	335	344	327	429	493	427	365	431	311
ATXN3L	0	0	0	0	0	0	0	0	0	0	0	0	0	0
ATXN7	587	735	779	533	868	557	801	833	468	620	600	492	859	470
ATXN7L1	121	141	76	165	50	97	112	157	65	61	62	81	123	92
ATXN7L2	128	62	169	141	116	150	86	47	50	100	34	61	157	70
ATXN7L3	1607	1709	1595	2197	1241	1751	1316	2013	1185	1318	1474	1190	2139	1227
ATXN7L3B	1880	2109	2177	2567	1744	2459	2205	2225	1666	1925	2149	1377	2342	1599
ATXN8OS	0	0	0	0	0	0	0	0	0	0	0	0	0	0
AUH	228	486	462	442	708	346	676	420	415	530	364	364	562	349
AUNIP	247	47	17	79	30	96	53	54	40	14	80	9	54	42
AUP1	3601	1619	1474	2409	1150	2006	1165	1581	1170	1161	960	1247	2080	1109
AURKA	3084	892	153	585	214	654	491	454	228	162	261	179	686	587
AURKAIP1	3395	1570	1366	2707	1266	2081	750	1430	1108	1063	1249	1266	2726	1804
AURKAPS1	27	12	22	17	10	14	6	3	3	2	5	8	20	5
AURKB	2274	669	75	428	67	428	219	53	116	62	50	50	627	318
AURKC	19	5	16	8	45	9	7	9	13	11	17	4	7	5
AUTS2	355	104	372	290	167	189	346	124	196	208	114	98	407	123
AVEN	663	273	120	311	27	303	125	116	108	58	82	191	447	218
AVIL	26	31	30	22	38	25	18	25	19	22	26	13	23	15
AVL9	427	714	558	617	319	476	724	816	343	558	463	442	705	346
AVP	0	0	0	0	0	0	0	0	0	0	0	0	0	0
AVPI1	215	108	301	533	226	265	108	219	170	149	252	106	212	123
AVPR1A	32	5	4	4	11	7	56	3	11	4	9	6	10	7
AVPR1B	0	1	0	0	1	0	0	1	0	0	0	0	3	2
AVPR2	228	0	0	3	6	13	5	32	32	0	28	0	0	0
AWAT1	0	0	0	0	0	0	0	0	0	0	0	0	0	0
AWAT2	1	0	0	0	0	0	0	0	0	0	0	0	0	0
AXDND1	1	2	1	3	2	1	3	4	0	2	0	3	3	0
AXIN1	1373	1047	1233	1670	856	1033	608	995	630	749	883	630	1731	633
AXIN2	65	212	266	346	78	77	135	155	105	259	67	143	327	137
AXL	13518	7617	6613	9758	3279	8613	9907	15124	7241	4503	5442	3912	14106	12383
AZGP1	22	2	0	0	0	0	0	0	1	0	0	0	0	1
AZGP1P1	0	0	0	0	0	0	0	0	0	0	0	0	0	0
AZI2	909	1057	904	948	836	861	897	735	698	907	828	727	1117	758
AZIN1	5774	2729	2559	2755	2261	3831	2886	3067	2525	2761	3084	1993	3068	2219
AZU1	0	0	0	0	0	0	0	0	0	0	0	0	3	1
B2M	20023	16955	21678	22095	19696	11010	19993	38828	23785	24944	39489	16171	10261	15370
B3GALNT1	929	542	216	526	127	462	416	121	231	200	288	315	543	537
B3GALNT2	650	420	675	650	467	656	679	887	450	388	609	268	477	475
B3GALT1	0	20	1	17	2	8	8	4	1	1	0	3	5	4
B3GALT2	7	1	0	1	0	0	0	0	0	0	0	0	0	1
B3GALT4	21	29	96	63	95	23	174	88	79	118	57	32	3	0
B3GALT5	53	185	107	431	108	117	370	282	54	190	74	244	268	189
B3GALT6	525	398	382	754	347	560	284	366	280	219	313	289	608	342
B3GALTL	574	309	274	272	228	332	327	318	289	224	153	151	250	200
B3GAT1	48	13	0	0	0	0	2	3	1	0	0	3	0	2
B3GAT2	1	0	0	0	0	0	0	0	0	0	0	0	1	0
B3GAT3	1169	855	1063	1959	1195	1749	862	952	1382	1088	1043	802	1162	632
B3GNT1	388	719	939	865	1227	728	1097	941	1015	1103	517	496	987	731
B3GNT2	975	609	448	586	493	556	663	919	570	438	496	428	608	394
B3GNT3	475	60	165	146	368	111	110	626	347	178	572	72	44	58
B3GNT4	19	50	9	7	34	22	9	10	168	22	92	28	51	6
B3GNT5	539	382	717	376	188	298	190	329	361	454	290	368	470	384
B3GNT6	0	2	1	2	1	2	2	1	3	0	2	3	2	2
B3GNT7	87	24	107	17	152	48	103	400	577	150	441	30	11	5
B3GNT8	19	6	19	21	34	13	45	27	39	1	20	1	0	0
B3GNT9	96	84	223	198	142	37	161	80	43	273	110	139	29	125
B3GNTL1	122	88	62	86	48	76	71	39	63	43	52	51	147	79
B4GALNT1	29	1	0	2	5	0	8	2	2	1	2	3	2	2
B4GALNT2	44	5	42	3	10	2	0	43	8	17	6	6	13	2
B4GALNT3	367	70	532	591	1159	1027	932	976	811	497	959	13	11	18
B4GALNT4	15	56	49	25	237	10	85	268	17	42	26	19	18	3
B4GALT1	3542	10507	5277	4958	4818	6280	4053	8258	6613	5666	6436	5991	9106	6086
B4GALT1-AS1	14	15	0	21	3	10	6	13	1	3	0	8	21	6
B4GALT2	2308	1186	1162	1354	864	1094	812	1093	783	797	806	757	2036	1148
B4GALT3	1116	866	984	1028	1184	1155	660	1514	885	835	1182	555	1020	709
B4GALT4	959	1267	628	687	682	778	592	1322	930	564	1051	621	1384	766
B4GALT5	3071	4951	3943	4608	2476	3156	2516	5751	2566	2946	6731	3032	3743	3231
B4GALT6	385	419	389	492	261	565	482	363	304	401	166	124	461	355
B4GALT7	752	898	520	1119	543	929	405	966	514	419	482	616	1565	935
B9D1	272	560	244	703	272	318	469	413	323	257	290	274	605	321
B9D2	90	51	40	134	35	70	74	35	18	31	14	40	52	31
BAALC	32	9	1	3	0	0	1	3	1	0	0	1	1	0
BAALC-AS1	1	6	2	0	3	2	2	0	2	0	0	0	4	2
BAALCOS	0	1	0	0	1	0	1	0	1	0	0	0	2	0
BAAT	6	2	2	10	1	20	1	1	1	0	1	1	3	2
BABAM1	2622	1901	1490	2896	1534	2324	1382	1922	1329	1219	1563	1204	2775	1768
BACE1	826	1036	1254	1254	1621	936	1692	842	1009	1549	727	397	1111	497
BACE1-AS	13	18	21	21	30	13	15	21	23	20	18	13	13	19
BACE2	3434	3004	2322	6498	2169	5176	3161	3995	2934	2904	3611	2952	4797	4077
BACH1	720	935	1356	1083	662	953	1092	1010	750	970	1021	703	1169	584
BACH1-IT2	1	0	0	0	1	0	0	0	1	0	0	0	0	0
BACH2	15	31	115	148	101	85	81	33	47	70	71	22	66	13
BAD	532	563	627	1259	594	684	404	608	373	507	519	449	1039	462
BAG1	1684	636	653	1335	716	896	678	784	558	559	515	782	844	756
BAG2	1035	690	449	1061	340	1013	538	529	377	448	261	453	627	734
BAG3	2850	1669	1452	2049	980	1428	822	1009	1019	1270	879	1055	1715	1130
BAG4	540	507	328	434	492	337	428	651	319	404	449	386	534	486
BAG5	2093	1811	2080	2301	1741	1658	2508	2386	1621	2032	2028	1976	2660	1594
BAG6	6496	6130	6588	8858	5449	6421	4960	5856	4774	5568	5485	4445	8051	4166
BAGE	1	0	0	0	0	0	0	0	0	0	0	1	1	0
BAGE2	0	0	0	0	0	0	0	0	0	0	0	0	0	0
BAGE3	0	0	0	0	0	0	0	0	0	0	0	0	0	0
BAGE4	0	0	0	0	0	0	0	0	0	0	0	0	0	0
BAGE5	0	0	0	0	0	0	0	0	0	0	0	0	0	0
BAHCC1	156	181	253	414	425	212	445	183	188	235	180	109	518	128
BAHD1	1085	971	808	1120	1085	1200	749	1096	732	678	1055	534	1160	504
BAI1	2	7	4	31	6	5	3	1	2	2	3	2	21	4
BAI2	25	58	22	13	42	13	12	52	15	35	2	25	5	8
BAI3	13	12	19	5	5	8	3	2	126	9	0	3	1	5
BAIAP2	802	565	263	708	292	470	241	593	278	156	783	409	913	743
BAIAP2-AS1	285	1081	677	1160	922	784	1103	1922	685	706	981	551	1149	677
BAIAP2L1	1676	1101	2829	1304	2891	1396	1357	2048	1745	2333	2397	1058	1485	1075
BAIAP2L2	249	780	183	1321	253	923	401	809	256	162	773	849	1665	567
BAIAP3	63	254	294	164	1160	160	292	263	306	592	203	61	287	40
BAK1	1245	881	937	2066	665	1183	467	1127	890	520	1023	647	1123	752
BAMBI	284	228	88	149	83	85	40	175	113	56	64	121	301	141
BANCR	0	1	0	1	0	0	0	0	0	0	0	0	1	0
BANF1	6135	2946	2316	4212	1624	3532	2403	2601	2091	1728	1899	1731	3799	2615
BANF2	0	0	0	0	0	0	0	0	0	0	0	0	0	0
BANK1	63	100	32	153	15	114	21	320	19	20	148	111	75	59
BANP	240	189	159	268	136	204	75	119	124	124	95	107	222	95
BAP1	2679	2319	2218	2902	1889	2372	1946	2118	1595	1728	1671	1681	3086	1883
BARD1	601	255	147	144	180	84	327	51	145	163	97	41	164	160
BARHL1	0	0	0	0	0	0	0	0	0	0	0	0	0	0
BARHL2	0	0	0	0	0	0	0	0	0	0	0	0	0	0
BARX1	2	1	0	0	0	0	0	0	0	0	0	0	0	0
BARX2	80	6	3	0	45	4	8	18	87	22	38	0	5	0
BASP1	513	2058	3142	3733	2396	2892	1030	3186	2017	2658	1790	1593	2405	2229
BASP1P1	2	74	0	0	0	0	0	8	0	0	13	20	47	14
BATF	2	0	0	0	0	0	0	0	0	0	0	0	0	0
BATF2	61	29	37	64	43	12	19	63	14	26	17	37	74	59
BATF3	54	17	29	16	16	1	10	34	6	23	3	1	9	7
BAX	3041	2043	3773	3173	2104	2917	1194	2205	2435	2192	2625	2042	2866	2319
BAZ1A	2205	1744	1369	1288	782	1311	935	1493	856	931	1393	928	1589	993
BAZ1B	4046	2923	2011	2861	1669	2388	2446	2345	1421	1787	1871	1504	3365	1896
BAZ2A	2204	4899	4051	3790	3984	2738	3638	5451	2582	3677	3400	2495	4850	2321
BAZ2B	327	1181	936	613	666	668	1217	1227	681	784	757	610	724	475
BBC3	61	130	1030	147	185	122	48	110	256	221	342	255	122	104
BBIP1	399	315	284	339	306	242	361	231	203	251	223	227	245	184
BBOX1	5	10	0	9	4	3	139	5	0	3	0	5	0	2
BBS1	326	1049	916	1202	963	734	2125	1488	1048	1133	874	783	1074	596
BBS10	320	453	250	261	417	274	475	458	429	538	368	199	215	199
BBS12	135	232	237	147	302	119	293	312	258	281	201	175	176	145
BBS2	581	1490	1247	1282	1380	976	1504	1795	1144	1480	1053	1114	1704	1358
BBS4	416	604	666	929	708	551	930	801	408	582	466	347	560	487
BBS5	522	523	615	476	609	350	543	457	390	468	415	353	649	314
BBS7	668	842	907	714	821	649	828	855	658	1045	706	638	810	562
BBS9	129	330	311	269	251	162	306	296	227	310	204	304	377	275
BBX	1056	3277	2380	1885	1449	1545	3360	2674	1639	2496	1831	1658	2346	1811
BCAM	929	140	2008	1118	8341	202	8535	3365	1929	2442	1690	86	159	130
BCAN	18	147	32	49	15	26	26	38	44	2	20	63	260	66
BCAP29	2226	1881	1218	1746	1108	1680	1473	2152	1127	1275	1269	982	1836	1177
BCAP31	8242	6365	4268	8063	4815	7078	3429	8274	4480	3967	4854	4262	8287	4215
BCAR1	2708	2808	1983	6834	1885	3859	1133	1527	937	1468	1039	1571	6035	1449
BCAR3	2419	1591	1849	6436	1707	4026	1149	6468	1559	1134	3174	1679	3349	2918
BCAR4	0	0	0	0	0	0	0	0	0	0	0	0	0	0
BCAS1	3	5	5	3	6	2	2	15	11	3	18	5	16	5
BCAS2	1592	822	845	1048	715	984	795	781	722	748	821	673	934	860
BCAS3	172	463	372	429	230	333	297	515	319	290	263	425	547	424
BCAS4	240	127	202	224	286	270	151	182	126	216	380	57	115	63
BCAT1	380	498	542	77	5	2	2	14	63	389	20	532	1124	744
BCAT2	1045	937	641	1239	491	724	587	410	535	661	667	808	1317	1068
BCCIP	4382	1491	946	1317	1080	1237	1050	950	826	913	869	638	1185	1136
BCDIN3D	66	50	87	59	104	32	68	65	57	68	46	39	45	26
BCDIN3D-AS1	6	15	19	7	30	5	11	5	19	34	11	4	10	10
BCHE	16	854	106	144	69	105	15	222	473	64	53	1216	700	505
BCKDHA	581	1008	1289	1375	1432	679	1534	1102	1065	1490	772	687	1275	532
BCKDHB	382	811	576	934	620	816	824	968	598	557	1002	418	740	742
BCKDK	2229	3204	2153	3647	3161	2385	1696	2000	1912	2640	1900	2283	5261	3210
BCL10	1176	1398	1056	1902	750	2121	640	3678	1120	1382	1714	762	1185	680
BCL11A	19	52	108	38	5	6	0	1	4	79	2	73	77	69
BCL11B	13	5	25	27	1	3	0	2	1	31	0	3	5	4
BCL2	420	341	266	199	97	54	426	279	269	409	432	221	343	349
BCL2A1	33	28	4	0	0	0	0	13	5	5	0	16	12	9
BCL2L1	9217	5820	8346	15087	5693	10712	6030	16757	8007	5254	11010	5244	10352	6064
BCL2L10	5	5	1	3	1	5	2	1	3	0	3	6	6	3
BCL2L11	271	237	491	394	530	123	449	301	198	382	472	134	169	90
BCL2L12	997	399	280	424	338	351	239	254	216	217	187	147	415	282
BCL2L13	1972	2079	1650	2186	1572	1808	1504	3148	1481	1573	2032	1453	2733	1991
BCL2L14	0	0	0	0	1	1	1	1	0	0	3	0	0	0
BCL2L15	57	17	19	41	41	10	62	300	50	18	104	12	24	21
BCL2L2	1399	879	529	779	526	588	733	981	482	497	705	523	1007	549
BCL2L2-PABPN1	0	0	0	0	0	0	0	0	0	0	0	0	0	0
BCL3	259	356	826	554	1247	164	759	276	319	679	311	278	343	215
BCL6	379	1233	1461	676	3023	362	735	822	573	2261	574	465	758	422
BCL6B	207	0	10	0	15	0	1	1	6	12	0	2	1	5
BCL7A	545	489	884	867	836	551	937	694	544	696	624	272	268	209
BCL7B	2406	1316	957	1635	555	1055	684	1089	641	548	774	871	1847	1067
BCL7C	617	337	303	802	142	454	194	255	181	245	187	222	536	357
BCL9	776	1742	1654	2320	1384	1859	2151	2195	1071	1405	1345	878	2090	942
BCL9L	3395	3500	3949	3096	2412	2411	1483	3866	2167	2877	2551	2633	5793	2056
BCLAF1	5278	4967	2649	4866	2174	4460	4028	4276	2164	1999	3069	2515	4885	3626
BCMO1	42	482	46	523	87	485	166	175	24	17	122	171	406	169
BCO2	13	8	14	7	23	6	11	2	12	4	11	26	12	3
BCOR	815	1134	860	931	813	950	1362	440	615	987	240	481	1203	579
BCORL1	267	489	419	534	551	468	518	970	400	452	432	292	748	203
BCORP1	0	5	7	1	14	1	0	4	15	7	6	4	4	2
BCR	2370	1294	1701	2850	2364	1860	2651	2241	962	1405	1440	783	1343	726
BCRP2	13	3	4	14	15	7	14	16	6	5	8	3	9	3
BCRP3	0	6	5	74	23	41	46	12	7	4	0	3	4	12
BCS1L	1313	579	485	587	316	518	355	291	365	422	351	365	621	509
BCYRN1	1578	515	22	55	37	188	65	49	70	23	75	97	414	330
BDH1	646	625	244	567	171	386	275	311	231	220	480	490	630	559
BDH2	386	2020	2288	2549	2081	2056	2899	1482	2119	2288	1573	1707	1467	1371
BDKRB1	15	3	54	1	146	5	2	29	35	117	83	1	12	3
BDKRB2	290	107	460	20	552	49	42	703	179	980	933	11	112	16
BDNF	41	25	68	53	375	602	69	374	189	124	764	38	46	98
BDNF-AS	21	41	24	27	26	22	39	33	31	31	17	34	43	34
BDP1	1283	1494	988	887	749	888	1272	1405	773	926	856	665	1337	898
BEAN1	6	136	415	817	99	436	85	2233	544	366	298	206	161	54
BECN1	1486	1386	927	1781	926	1383	935	1347	733	781	995	890	1762	1008
BECN1P1	0	0	0	0	0	0	0	0	0	0	0	0	0	0
BEGAIN	8	4	0	0	0	0	0	0	0	0	0	8	0	1
BEND2	2	2	2	1	6	1	1	1	0	2	1	1	8	3
BEND3	367	81	320	256	205	225	197	231	149	136	300	99	151	161
BEND3P3	103	170	168	69	209	107	148	284	159	215	167	100	138	51
BEND4	2	0	1	1	1	0	0	0	0	0	0	0	0	0
BEND5	63	121	82	85	69	58	130	43	59	151	22	114	168	83
BEND6	15	90	99	174	30	61	103	59	29	71	15	34	49	75
BEND7	347	565	656	332	387	289	258	299	242	451	275	430	678	414
BEST1	11	53	94	27	73	28	4	8	20	46	52	37	73	38
BEST2	0	0	0	0	0	0	0	2	0	1	0	0	0	0
BEST3	124	59	11	51	6	53	11	33	13	10	16	48	65	81
BEST4	10	11	26	15	22	10	17	13	12	6	18	0	13	10
BET1	797	1720	1352	1188	1127	998	807	1139	965	1558	1169	975	1304	1043
BET1L	1844	1369	1421	1842	1336	1378	1492	1877	1205	1587	1061	1116	1776	1083
BEX1	151	12	13	6	0	8	2	0	1	7	0	18	21	28
BEX2	255	172	628	540	403	376	515	291	424	351	361	521	592	380
BEX4	942	940	1868	1861	1298	1401	1507	1185	1425	1674	1140	1540	1059	1479
BEX5	107	55	114	113	216	85	97	42	94	120	74	87	47	82
BFAR	2464	2049	2086	2722	1454	2251	1686	2155	1817	2043	1997	1567	2401	1756
BFSP1	46	30	21	135	45	59	108	151	35	26	21	10	31	18
BFSP2	0	0	1	0	0	0	0	0	0	0	0	0	0	1
BGLAP	0	0	1	1	0	0	1	1	0	2	0	0	0	0
BGN	2470	13	329	1	1	1	44	0	1	121	1	2	1	0
BHLHA15	6	5	18	0	3	2	0	1	3	2	2	17	2	0
BHLHA9	0	0	0	0	0	0	0	0	0	0	0	0	0	0
BHLHB9	129	83	117	116	152	168	164	85	90	99	77	69	104	71
BHLHE22	4	0	0	0	0	0	0	0	0	0	0	0	0	0
BHLHE23	0	0	0	0	0	0	0	0	0	0	0	0	0	0
BHLHE40	5286	4569	14040	4292	8186	2712	15522	6178	6739	9779	3755	4151	1878	2897
BHLHE40-AS1	4	1	12	2	15	0	2	3	6	7	3	1	0	4
BHLHE41	419	3185	446	1625	195	1192	99	1233	175	797	558	2132	2982	2212
BHMT	787	167	271	35	22	7	395	16	88	7	15	88	218	194
BHMT2	1418	990	2012	1713	848	696	421	146	1040	2791	436	1680	1274	1998
BICC1	1714	5363	3741	3476	2923	3200	4711	3144	2541	3199	3232	2892	4851	2527
BICD1	484	966	707	1346	871	1342	1816	659	713	803	509	412	1115	457
BICD2	2385	1751	1367	2263	1165	1970	1048	3295	908	1032	1479	1105	2400	1559
BID	1120	636	296	546	252	501	143	343	365	174	542	419	707	518
BIK	53	30	24	61	20	56	6	42	31	14	71	50	90	58
BIN1	1283	2254	1637	2548	1849	1547	1525	1322	1107	1366	1371	1363	3689	1872
BIN2	7	0	0	0	0	0	0	0	0	0	0	0	0	0
BIN3	980	805	559	1281	699	934	605	1207	592	480	608	462	1027	527
BIN3-IT1	13	17	12	7	9	7	7	5	13	10	14	4	17	13
BIRC2	4815	2268	1959	2333	1802	2946	2003	2817	2155	2319	1662	1277	2017	1486
BIRC3	2892	2424	1166	443	1216	531	590	2565	1492	3027	833	1902	923	1510
BIRC5	4845	989	53	680	38	498	499	12	95	26	14	21	969	584
BIRC6	2552	4570	2512	2630	2356	2353	2873	4250	2187	2953	2437	2323	4231	2786
BIRC7	3	2	148	0	16	0	6	3	118	171	12	3	0	0
BIRC8	0	0	0	0	0	0	0	0	0	0	0	0	0	0
BIVM	776	432	497	846	563	591	1037	489	634	403	423	326	546	633
BIVM-ERCC5	0	0	0	0	0	0	0	0	0	0	0	0	0	0
BLACAT1	30	109	107	126	456	73	79	1046	220	112	585	50	105	86
BLACE	6	0	3	1	5	1	1	0	1	1	3	3	4	1
BLCAP	1330	909	749	1321	872	1288	723	1422	804	618	830	637	1111	759
BLID	0	0	0	0	0	1	1	0	0	0	0	0	0	0
BLK	0	0	2	1	1	0	0	0	0	0	0	0	1	2
BLM	682	285	31	111	48	120	183	44	79	33	23	17	142	143
BLMH	1377	866	1072	929	975	662	1029	528	802	795	792	658	893	771
BLNK	10	5	9	9	90	15	492	113	42	28	17	29	3	1
BLOC1S1	258	244	106	268	95	202	109	118	94	81	84	97	317	143
BLOC1S1-RDH5	0	0	0	0	0	0	0	0	0	0	0	0	0	0
BLOC1S2	1296	1175	1102	1352	585	1377	614	958	776	822	837	913	1033	759
BLOC1S3	311	145	210	235	210	140	174	247	167	162	160	172	237	140
BLOC1S4	286	276	266	559	223	395	176	238	201	245	224	186	408	266
BLOC1S5	0	1	1	0	0	0	1	0	0	0	0	0	0	0
BLOC1S5-TXNDC5	0	0	0	0	0	0	0	0	0	0	0	0	0	0
BLOC1S6	1636	1847	1223	2315	847	1929	1488	1652	977	1268	1156	1065	1971	1361
BLVRA	1480	1332	1281	1769	1387	1298	1023	2315	1127	1181	1340	1326	1778	1310
BLVRB	906	590	1012	1563	885	611	658	527	822	812	656	511	841	488
BLZF1	790	800	462	809	386	815	588	1087	475	609	687	535	724	567
BMF	115	309	2873	157	2889	175	1353	129	1124	4030	147	267	93	79
BMI1	17	15	8	8	12	7	6	10	11	10	8	9	15	4
BMP1	836	1965	1059	1661	858	1278	900	1995	1164	1133	1237	1303	2543	1546
BMP10	0	0	0	0	0	0	0	0	0	0	0	0	0	0
BMP15	0	0	0	0	0	0	0	0	0	0	0	0	0	0
BMP2	711	390	529	275	496	436	1263	1289	452	598	270	273	477	278
BMP2K	804	1212	898	762	514	446	473	710	563	599	595	869	1228	750
BMP3	3	5	1	4	1	4	1	2	7	9	1	2	6	10
BMP4	59	507	206	212	215	106	156	76	150	350	171	125	73	37
BMP5	0	0	0	0	0	0	1	0	0	0	0	0	0	0
BMP6	560	27	127	29	182	6	98	34	1	106	6	0	4	1
BMP7	167	8	10	10	13	9	6	5	8	9	7	6	12	9
BMP8A	29	35	23	22	84	29	13	32	24	25	28	20	35	12
BMP8B	32	65	66	20	124	25	161	53	57	30	11	2	13	62
BMPER	9	1	1	1	3	4	3	6	2	3	3	8	40	12
BMPR1A	821	884	768	929	699	814	941	865	515	633	887	428	725	509
BMPR1B	91	6	88	68	33	43	22	24	36	31	26	0	9	3
BMPR2	1426	2342	1732	2362	1387	1990	2260	2714	1372	1797	1499	1154	1990	1423
BMS1	3809	1958	1627	1977	1492	1966	1432	1685	1276	1372	1315	1201	2142	1551
BMS1P17	0	0	0	0	0	0	0	0	0	0	0	0	0	0
BMS1P18	0	0	0	0	0	0	0	0	0	0	0	0	0	0
BMS1P20	716	438	315	552	241	476	269	406	250	294	340	293	497	303
BMS1P4	69	145	127	73	149	55	99	49	83	107	110	86	175	88
BMS1P5	17	59	28	30	48	20	37	16	23	26	29	23	33	20
BMS1P6	0	2	0	1	0	0	2	2	0	0	0	0	1	1
BMX	21	0	0	0	0	1	1	0	0	0	0	2	0	0
BNC1	1248	1589	1729	1876	734	1342	755	2711	1452	783	730	697	3679	1978
BNC2	282	506	583	852	172	366	318	327	155	394	399	528	1119	455
BNIP1	469	222	266	249	190	223	180	197	190	212	224	173	276	179
BNIP2	1415	1646	1547	1803	887	1702	1369	1706	1128	1249	1382	1201	1843	1251
BNIP3	5395	9803	2631	6118	3714	4791	4513	1889	4167	6190	1930	4151	9832	3988
BNIP3L	2461	9003	3808	4784	3278	3526	4165	3956	3103	6221	2269	5465	11011	5786
BNIPL	3	20	19	10	39	9	9	15	12	19	10	9	16	12
BOC	68	53	4	21	2	19	2	28	19	22	1	23	115	33
BOD1	863	742	944	934	676	878	705	783	698	823	604	740	870	758
BOD1L1	1395	2635	2316	1761	1797	1578	2018	2933	1497	2095	1475	1530	2645	1397
BOD1L2	0	2	0	0	0	1	1	0	2	1	0	0	0	0
BOK	2031	1125	1132	1882	634	1314	484	960	833	765	997	1049	1906	1072
BOK-AS1	1	0	0	0	0	0	0	0	0	0	0	0	0	0
BOLA1	184	194	180	284	173	149	106	116	120	164	171	109	213	124
BOLA2	0	0	0	0	0	0	0	0	0	0	0	0	0	0
BOLA2B	0	0	0	0	0	0	0	0	0	0	0	0	0	0
BOLA3	1046	442	191	471	209	365	301	245	234	220	189	207	439	411
BOLA3-AS1	120	82	102	108	133	100	182	89	84	99	77	62	80	68
BOLL	4	6	3	2	6	1	2	4	1	2	2	0	4	1
BOP1	2830	1005	415	1331	364	1179	283	405	273	214	455	381	1281	790
BORA	383	216	64	115	97	91	133	87	136	58	70	80	192	144
BPESC1	0	0	0	0	0	0	0	0	0	0	0	0	0	0
BPGM	858	606	985	656	814	627	993	1054	658	1073	824	512	509	441
BPHL	310	439	359	569	347	411	386	467	407	374	456	479	644	470
BPI	0	0	0	0	0	0	0	0	0	0	0	0	0	0
BPIFA1	0	0	0	0	0	0	0	0	0	0	0	0	0	0
BPIFA2	1	0	0	0	0	0	0	0	0	0	0	0	0	0
BPIFA3	0	0	0	0	0	0	0	0	0	0	0	0	0	0
BPIFA4P	0	0	0	0	0	0	0	0	0	0	0	0	0	0
BPIFB1	1	0	0	0	0	0	0	0	0	0	0	0	0	0
BPIFB2	0	0	0	0	0	0	0	0	0	0	0	0	0	0
BPIFB3	0	0	0	0	0	0	0	0	0	0	0	0	0	0
BPIFB4	0	0	0	0	0	0	0	0	0	0	0	0	0	0
BPIFB6	0	0	0	0	0	0	0	0	0	0	0	0	0	0
BPIFC	0	0	0	0	0	0	0	0	0	0	0	0	0	0
BPNT1	839	1463	678	1124	769	1186	886	1296	837	825	1214	1017	1212	1107
BPTF	1341	2054	1464	1839	1103	1417	2130	1949	938	1412	1160	906	2071	1114
BPY2	0	0	0	0	0	0	0	0	0	0	0	0	0	0
BPY2B	0	0	0	0	0	0	0	0	0	0	0	0	0	0
BPY2C	0	0	0	0	0	0	0	0	0	0	0	0	0	0
BRAF	191	250	188	133	122	133	242	270	84	177	124	129	196	108
BRAP	811	744	645	877	548	775	533	843	532	556	592	577	881	582
BRAT1	607	544	555	882	551	643	352	276	303	417	279	378	896	431
BRCA1	1580	893	139	401	167	270	432	259	183	126	117	187	501	388
BRCA2	549	286	57	83	71	59	170	16	80	45	24	17	149	116
BRCC3	1289	1033	403	1026	370	808	676	730	431	408	484	619	916	637
BRD1	607	591	680	543	542	438	544	449	372	499	510	384	565	347
BRD2	5599	4144	6097	5999	3121	4568	4901	4122	3081	3818	3011	3531	7063	3170
BRD3	370	699	690	788	507	577	642	840	428	484	517	437	961	427
BRD4	1680	1056	1765	1889	1177	1273	1171	1138	870	1075	1066	786	1608	821
BRD7	2627	2171	1959	2250	1853	1863	1829	2133	1796	1807	1737	1343	2144	1508
BRD7P3	0	0	0	0	0	1	0	0	1	0	0	2	0	0
BRD8	1203	1585	1058	1437	1116	1008	1273	1062	670	892	678	623	1224	712
BRD9	1381	927	769	1134	612	994	756	739	673	572	735	642	1330	886
BRDT	3	2	2	4	2	0	4	2	3	2	7	2	4	6
BRE	1124	1670	1007	1644	913	1199	1062	1409	1154	1118	988	1213	1973	1386
BRE-AS1	36	17	24	4	39	14	7	10	43	31	24	12	21	15
BREA2	5	8	12	8	15	6	3	11	4	7	7	4	11	4
BRF1	616	519	429	742	491	496	364	392	261	349	366	387	796	435
BRF2	269	209	324	332	220	267	278	326	209	268	220	201	256	171
BRI3	3610	2120	2099	4684	1419	2992	1363	1995	2217	1973	1891	2174	3326	2305
BRI3BP	266	62	24	64	21	58	66	41	32	18	23	23	72	44
BRICD5	26	38	78	36	133	21	20	39	38	42	45	39	71	23
BRINP1	166	47	2	26	36	29	0	141	90	12	369	33	117	82
BRINP2	5	58	0	4	0	0	1	6	0	2	0	29	42	2
BRINP3	1	0	0	0	5	1	3	0	1	0	0	0	0	0
BRIP1	791	326	81	152	151	194	286	45	98	87	102	47	276	221
BRIX1	2475	727	622	809	518	788	690	509	519	480	486	404	655	779
BRK1	4966	4918	2801	6209	3747	5206	3315	5046	2961	3741	3070	3336	6332	3560
BRMS1	2397	1166	917	2067	669	1555	647	914	679	626	750	788	1372	822
BRMS1L	316	212	156	203	103	222	237	206	169	142	125	139	220	199
BROX	1562	1559	1324	1402	1446	1203	1217	1519	1101	1367	1477	1028	1478	1296
BRPF1	877	648	647	642	503	602	460	538	402	456	441	403	736	457
BRPF3	939	1189	686	1088	397	923	926	1162	379	572	442	587	1183	524
BRS3	0	0	0	0	0	0	0	0	0	0	0	0	0	0
BRSK1	12	112	189	94	157	108	57	246	46	165	22	81	122	34
BRSK2	6	9	5	6	6	4	2	22	1	6	1	6	26	6
BRWD1	741	1512	1498	761	1786	729	1455	1598	1266	1673	1299	856	1136	938
BRWD1-AS1	0	0	0	0	0	0	0	0	0	0	0	0	0	0
BRWD1-IT2	6	3	1	4	4	2	1	0	3	3	4	2	5	2
BRWD3	251	469	530	277	870	302	492	556	477	666	577	295	369	263
BSCL2	17	26	54	33	48	15	56	56	25	47	19	39	56	23
BSDC1	1449	2063	2308	2010	2219	2130	1594	3513	1662	2155	2041	1786	2205	1370
BSG	13653	13911	11661	21892	12541	15791	9242	16682	10140	11207	9273	7869	20149	9519
BSN	30	9	1	9	19	3	6	10	5	3	4	8	7	7
BSN-AS2	5	2	3	1	9	0	2	0	4	2	1	2	4	3
BSND	72	0	12	3	11	4	12	6	1	22	1	0	0	0
BSPH1	0	0	0	0	0	0	0	0	0	0	0	0	0	0
BSPRY	1300	48	363	83	769	218	59	1159	333	485	1142	81	40	32
BST1	211	31	33	50	44	54	112	17	31	18	26	48	85	136
BST2	316	88	82	22	3022	1647	481	68	6303	3786	54	0	3	0
BSX	0	0	0	0	0	0	0	0	0	0	0	0	0	0
BTAF1	1334	2971	4443	1525	5134	1345	3966	2360	3388	4306	2422	2187	2791	1583
BTBD1	2589	2159	1278	3171	1131	2513	1860	2481	1002	1218	1421	1419	2637	2321
BTBD10	1922	1829	1069	1976	830	1854	617	2299	1011	865	1965	1080	1939	1137
BTBD11	644	1059	867	275	399	254	80	607	541	936	371	417	1200	1144
BTBD16	7	37	6	17	15	5	50	57	2	29	15	16	35	18
BTBD17	0	0	0	0	0	0	0	0	0	0	0	0	0	0
BTBD18	2	3	2	4	4	0	1	1	1	3	0	0	2	5
BTBD19	22	126	43	46	50	50	24	58	12	5	63	94	129	63
BTBD2	894	1952	1869	2738	1664	1484	1285	1479	1173	1534	1394	1383	3740	1765
BTBD3	819	843	1623	1032	1686	1059	1377	1865	1067	1906	1341	678	862	674
BTBD6	1598	687	307	960	379	733	583	513	307	293	405	448	1137	401
BTBD7	2002	2306	2450	2313	3317	1906	3835	5091	2182	2448	3337	1483	2354	1834
BTBD8	5	20	23	11	17	14	30	21	18	37	20	8	13	2
BTBD9	299	674	308	667	193	441	495	792	272	314	378	403	630	395
BTC	45	47	32	57	35	79	44	87	32	35	81	44	57	25
BTD	177	509	485	416	367	213	374	623	292	497	228	358	553	396
BTF3	16849	11614	14337	15539	11549	12651	10894	9561	12283	15102	10179	9517	14367	9896
BTF3L4	1879	1755	2024	2261	1316	1893	1795	1794	1673	1783	1857	1266	1579	1206
BTF3P11	0	0	0	0	0	0	0	0	0	0	0	0	0	1
BTG1	1635	2726	5994	3508	4388	4395	2014	3890	4444	7262	4271	3294	2660	1272
BTG2	342	333	991	252	636	364	2203	946	952	446	388	241	188	189
BTG3	1779	919	1153	719	919	743	856	728	932	961	696	417	888	453
BTG4	1	0	2	0	0	0	0	0	0	1	0	2	1	0
BTK	12	0	1	1	1	0	0	0	0	1	1	0	2	2
BTLA	0	0	1	0	0	0	0	1	1	1	0	0	1	0
BTN1A1	1	0	1	0	0	1	1	1	2	0	0	0	1	1
BTN2A1	797	840	885	1002	653	933	798	1338	825	788	799	850	1159	438
BTN2A2	252	1054	852	767	638	632	480	1308	1087	830	902	1171	1267	555
BTN2A3P	48	124	103	87	98	64	101	75	121	95	84	123	98	54
BTN3A1	120	285	334	187	483	123	343	272	307	378	416	177	189	144
BTN3A2	289	1002	471	490	635	270	582	744	707	567	689	636	770	644
BTN3A3	72	209	249	175	301	113	281	273	235	206	284	167	156	117
BTNL10	1	0	0	0	1	0	0	0	0	0	0	1	0	0
BTNL2	0	0	0	0	0	0	2	0	0	0	0	0	0	0
BTNL3	0	0	0	0	0	0	0	0	0	0	0	0	0	0
BTNL8	5	4	0	0	0	0	0	0	0	0	0	0	0	0
BTNL9	7	0	0	0	1	0	0	0	0	0	0	0	0	0
BTRC	614	804	448	662	516	591	640	1169	454	442	634	506	718	594
BUB1	3289	1762	187	512	198	558	767	71	230	209	142	130	983	732
BUB1B	1845	1128	97	463	168	476	460	70	138	83	56	28	689	495
BUB3	5427	3588	1914	2664	1629	2210	1846	1527	1631	1731	1820	1657	3087	2004
BUD13	825	406	435	409	469	316	416	293	294	345	284	280	373	306
BUD31	1282	877	848	1140	629	873	678	798	685	691	735	624	999	636
BVES	75	10	34	10	55	18	14	7	71	31	18	7	10	6
BVES-AS1	0	0	0	0	0	0	0	0	2	1	0	0	0	0
BYSL	1641	586	664	871	475	805	416	677	501	428	591	489	828	651
BZRAP1	65	8	142	32	290	29	438	28	170	206	14	33	9	11
BZRAP1-AS1	3	2	5	6	8	2	22	3	10	7	4	3	4	3
BZW1	19303	17203	7214	23575	5533	16611	7948	19046	6822	8736	7855	6403	20504	15717
BZW2	2754	1422	1949	2624	1171	1512	2009	1569	1335	1944	1314	916	1405	1591
C10orf10	245	755	427	599	550	254	475	318	156	550	416	323	1614	446
C10orf105	1	0	0	0	0	0	0	0	0	0	0	0	0	0
C10orf107	0	6	0	10	10	3	12	4	3	4	2	2	2	7
C10orf11	81	288	176	262	110	215	129	165	158	0	251	334	276	257
C10orf111	4	3	10	7	5	2	4	0	4	3	5	3	5	7
C10orf113	0	0	0	0	0	0	0	0	0	0	0	0	0	0
C10orf115	2	0	0	0	1	0	0	1	1	0	0	0	0	0
C10orf118	390	833	791	367	734	411	599	1094	487	892	669	469	577	356
C10orf12	180	164	99	95	82	111	72	126	71	77	122	66	126	107
C10orf120	0	0	0	0	0	0	0	0	0	0	0	0	0	0
C10orf126	8	6	0	1	0	0	1	2	2	0	0	2	4	8
C10orf128	73	23	0	1	0	2	0	0	0	0	0	0	0	1
C10orf129	0	0	0	0	0	0	0	0	1	0	0	0	1	0
C10orf131	9	4	1	7	2	4	3	5	2	2	1	1	2	1
C10orf2	976	466	532	463	416	446	371	443	325	359	307	376	595	588
C10orf25	69	18	22	20	44	18	25	14	10	28	35	22	72	34
C10orf32	315	227	113	376	121	357	368	174	105	88	137	155	208	223
C10orf32-ASMT	0	0	0	0	0	0	0	0	0	0	0	0	0	0
C10orf35	787	227	302	368	219	365	151	261	214	187	266	163	308	235
C10orf40	0	0	0	0	0	0	0	0	0	0	0	0	0	0
C10orf53	0	0	0	0	0	0	0	0	0	0	0	0	0	0
C10orf54	275	87	18	103	35	35	7	199	27	9	31	85	162	178
C10orf55	62	136	138	124	75	56	42	151	61	118	150	64	98	89
C10orf62	3	2	0	0	1	1	1	0	1	1	1	2	4	1
C10orf67	24	14	13	38	14	23	30	14	17	12	27	17	22	12
C10orf71	0	0	0	0	0	0	0	0	0	0	0	0	0	0
C10orf71-AS1	0	0	0	0	0	0	0	0	0	0	0	0	0	0
C10orf76	799	1005	493	926	460	738	680	883	480	523	581	644	1110	669
C10orf82	15	4	12	15	8	0	0	2	5	6	5	0	7	8
C10orf85	2	1	1	9	5	10	0	3	1	1	10	2	14	15
C10orf88	271	320	293	243	317	245	268	332	219	255	298	200	262	197
C10orf90	5	6	4	1	3	0	0	0	0	9	0	1	2	0
C10orf91	1	1	2	0	0	1	0	1	1	1	1	1	1	0
C10orf95	7	2	9	6	35	6	2	18	5	5	45	4	4	3
C10orf99	0	5	1	0	1	4	0	5	0	0	1	0	1	0
C11orf1	292	523	275	411	291	277	268	398	273	308	205	373	503	368
C11orf16	2	1	0	2	2	2	0	1	0	1	5	2	0	1
C11orf21	0	0	0	0	1	0	0	0	0	0	0	0	1	0
C11orf24	1832	944	496	1060	567	900	409	832	483	495	387	577	1381	645
C11orf30	356	523	551	371	497	325	469	433	302	405	286	274	467	276
C11orf31	1329	1065	939	2334	786	1292	497	756	599	774	753	691	1687	1040
C11orf35	17	127	341	151	912	119	286	321	293	338	661	147	255	72
C11orf40	0	0	0	0	0	0	0	0	0	0	0	0	0	0
C11orf42	0	2	3	0	2	1	0	1	1	1	1	3	0	0
C11orf44	1	1	0	3	0	1	0	3	0	1	2	0	1	0
C11orf45	62	14	33	107	71	67	97	102	39	66	74	34	13	14
C11orf48	37	44	31	43	24	28	49	30	28	24	28	32	71	58
C11orf49	542	765	687	1208	842	823	1024	907	621	639	862	613	845	668
C11orf52	0	0	0	0	0	0	0	0	0	0	0	0	0	0
C11orf53	0	0	0	0	0	0	0	0	0	0	0	0	0	0
C11orf54	227	701	1098	705	1383	450	2434	1362	1153	1503	1001	662	562	523
C11orf57	951	1009	1148	1052	1060	897	1117	994	958	1120	900	803	1058	863
C11orf58	5364	4241	3577	5285	3193	4673	4129	4164	3084	3648	3540	3028	4476	3058
C11orf63	89	259	30	237	144	151	285	250	54	98	97	147	214	98
C11orf65	12	29	14	18	12	17	24	13	11	14	12	9	14	4
C11orf68	1279	1030	647	1621	632	996	443	970	538	582	482	687	1769	1414
C11orf70	23	86	76	79	163	83	190	99	99	122	48	7	48	55
C11orf71	55	95	35	101	60	60	51	34	38	37	54	41	66	49
C11orf73	828	581	620	776	594	594	498	584	502	471	484	450	696	574
C11orf74	311	266	270	295	322	250	307	191	246	335	210	188	241	234
C11orf80	587	553	738	865	684	716	721	1127	741	500	798	394	762	404
C11orf82	975	275	24	129	27	117	125	20	38	9	5	18	150	146
C11orf83	468	218	224	371	273	281	189	146	161	178	179	119	352	144
C11orf84	876	795	635	941	616	753	362	702	464	460	497	512	1134	514
C11orf85	2	6	2	3	0	2	2	5	0	4	0	1	11	1
C11orf86	0	0	1	0	3	0	0	0	0	0	0	0	0	0
C11orf87	1	0	0	0	0	0	1	0	0	1	1	0	0	0
C11orf88	3	0	0	0	0	0	0	0	0	0	2	2	0	0
C11orf91	98	7	8	15	8	7	5	9	3	3	6	2	5	9
C11orf94	3	2	3	1	2	3	0	3	2	0	1	0	2	0
C11orf95	428	862	507	1198	607	1073	550	729	444	494	427	429	1207	360
C11orf96	131	21	4	1	0	8	1	4	1	10	0	11	8	0
C11orf97	0	2	0	0	1	0	1	0	0	0	0	0	0	0
C12orf10	1107	897	1228	1147	1004	705	807	538	762	1035	638	648	1228	694
C12orf29	831	427	560	391	305	412	450	417	411	484	353	462	427	426
C12orf36	49	113	4	182	226	79	1	586	29	10	205	8	96	54
C12orf4	877	715	385	572	438	531	471	365	451	380	495	444	493	533
C12orf40	0	0	0	0	0	0	0	0	0	0	0	0	0	0
C12orf42	0	0	1	0	0	0	0	1	0	0	0	0	0	0
C12orf43	849	400	410	608	381	500	372	410	322	317	430	300	527	421
C12orf45	595	183	200	279	129	237	128	182	161	161	151	201	241	188
C12orf49	1586	1169	1030	1691	1177	1501	1536	2487	1099	1181	1996	828	1151	758
C12orf5	842	775	722	835	507	1017	489	885	691	527	731	709	729	742
C12orf50	0	0	0	1	0	0	0	2	0	0	0	0	1	0
C12orf54	0	0	2	0	0	0	0	0	1	1	0	0	0	0
C12orf56	23	28	30	73	2	8	18	17	8	5	12	32	4	28
C12orf57	578	543	1122	1244	763	973	608	418	489	918	451	509	572	369
C12orf60	50	27	33	36	50	41	51	31	42	42	14	15	27	43
C12orf61	32	16	17	38	13	16	19	7	3	12	6	5	17	13
C12orf65	527	372	508	374	565	322	392	672	532	596	536	348	402	392
C12orf66	144	163	147	115	88	80	116	104	118	106	78	99	152	116
C12orf71	0	1	0	0	1	1	0	1	0	1	1	0	2	1
C12orf73	188	132	130	163	180	188	147	212	140	121	143	115	133	110
C12orf74	1	1	0	1	1	1	4	7	0	1	7	0	0	0
C12orf75	9618	15724	11454	22565	12377	19363	14865	31032	14519	9619	19811	8014	21655	11232
C12orf76	59	159	131	148	204	119	145	164	160	189	140	139	113	105
C12orf77	4	1	3	4	4	5	1	2	2	3	7	5	5	2
C12orf79	0	1	4	3	16	17	2	7	5	11	10	1	2	1
C12orf80	1	0	0	0	0	0	0	1	0	2	8	1	1	2
C14orf1	1109	800	715	1144	544	819	1500	1488	603	493	678	662	706	693
C14orf105	3205	1545	456	2275	592	2181	2241	2177	615	527	631	655	1601	609
C14orf119	1773	1645	1271	2229	1469	1988	993	2208	1331	1161	2078	1309	1884	1410
C14orf132	117	274	296	771	721	400	190	1216	54	580	100	18	406	84
C14orf142	458	232	112	265	265	167	165	192	85	148	161	121	201	168
C14orf159	588	938	730	1899	576	1285	1395	866	795	776	718	1090	1434	1416
C14orf164	8	14	9	13	8	13	14	14	8	16	17	14	12	8
C14orf166	3874	2493	2097	3561	1856	3039	1971	2483	1692	1741	1701	1719	3047	2557
C14orf169	591	290	211	439	184	336	209	254	167	115	189	209	353	271
C14orf177	0	0	0	0	0	0	0	0	0	0	0	0	0	0
C14orf178	4	5	3	7	7	5	2	10	2	5	5	3	7	1
C14orf180	0	0	0	0	0	0	0	0	0	0	0	0	0	0
C14orf182	59	23	16	22	21	16	13	12	12	16	16	11	29	24
C14orf183	1	1	0	0	0	0	0	0	1	0	0	0	0	0
C14orf2	2148	1845	1284	2213	1365	1967	1352	1298	1324	1511	1210	1153	1776	1471
C14orf23	0	1	2	2	0	0	0	0	1	1	1	0	1	0
C14orf28	99	132	186	81	134	95	146	144	177	169	146	179	147	125
C14orf37	243	568	475	458	342	467	566	665	337	554	490	244	660	266
C14orf39	0	1	0	0	29	10	5	1	22	4	0	0	15	0
C14orf64	8	1	0	4	0	0	5	1	0	2	0	0	0	2
C14orf79	187	505	282	666	331	380	488	429	254	230	171	325	523	289
C14orf80	500	246	50	283	85	132	65	82	30	62	41	70	238	127
C14orf93	129	147	286	186	205	121	196	130	201	218	122	140	160	115
C15orf26	1	0	0	0	0	0	0	0	0	0	0	0	0	0
C15orf27	4	4	0	3	1	1	0	5	0	0	1	0	3	1
C15orf32	0	1	0	0	0	1	0	0	0	0	0	0	0	0
C15orf37	61	60	37	74	36	64	25	57	21	38	31	53	72	83
C15orf38	632	632	477	542	471	250	739	207	346	570	347	263	644	461
C15orf38-AP3S2	0	0	0	0	0	0	0	0	0	0	0	0	0	0
C15orf39	960	134	274	237	334	382	261	206	218	122	117	96	335	38
C15orf40	401	333	285	414	368	320	308	264	237	271	286	223	358	287
C15orf41	419	194	156	152	113	182	229	182	159	130	184	134	181	198
C15orf43	0	0	0	0	0	0	0	0	0	0	0	0	0	0
C15orf48	117	474	184	24	149	98	6	93	884	965	587	718	309	740
C15orf52	1641	2981	1635	3421	1341	4279	1253	3854	1959	906	3720	3265	4439	1992
C15orf53	0	0	0	0	1	0	0	0	0	0	0	0	0	0
C15orf54	41	0	0	0	0	0	0	0	0	0	0	0	0	0
C15orf56	19	3	9	2	7	0	4	4	5	10	8	2	1	0
C15orf57	604	503	498	584	373	561	458	544	426	513	371	338	403	310
C15orf59	25	2	0	1	0	0	1	4	0	0	3	0	0	1
C15orf61	59	35	51	54	50	29	33	27	30	32	41	31	39	38
C15orf62	24	59	120	202	88	198	77	358	124	47	259	25	49	13
C15orf65	24	46	20	33	44	26	48	25	28	20	14	32	32	20
[truncated: 23,370 more rows]
