# Supplementary material for: Human kidney clonal proliferation disclose lineage-restricted precursor characteristics
Source: Sci Rep. 2020 Dec 16;10:22097. doi: 10.1038/s41598-020-78366-3 (PMC7745030; doi:10.1038/s41598-020-78366-3)
Supplement: Supplementary file 3 — Supplementary Information 3. [file 41598_2020_78366_MOESM3_ESM.xlsx]

## Sheet: S2-DE genes
Down-regulated	Up-regulated
AADAT	A1BG
AAED1	AARS
ABAT	AASS
ABCA1	ABCA10
ABCB1	ABCA3
ABCB8	ABCA5
ABCC10	ABCB4
ABCC3	ABCB7
ABCC6	ABHD17C
ABCC9	ABHD3
ABCD1	ABHD4
ABCF2	ABI2
ABCG2	ABI3
ABHD14A	ACACB
ABHD14B	ACER2
ABHD15	ACHE
ABHD16B	ACTA2
ABHD17A	ACTR3B
ABHD2	ACVR1B
ABHD5	ACVR2B
ABI3BP	ACVRL1
ABR	ACYP1
ABRACL	ADAM11
ACAA1	ADAM17
ACADL	ADAM19
ACADM	ADAMTS15
ACAP3	ADAMTS16
ACAT1	ADAMTS17
ACCS	ADAMTS7
ACE2	ADAMTS9-AS2
ACLY	ADAMTSL4
ACO1	ADCK3
ACOT1	ADCY4
ACOT2	ADD2
ACOT4	ADPRM
ACOT7	ADRBK1
ACOX2	ADRBK2
ACP5	AEBP1
ACSF2	AFMID
ACSM5	AGBL2
ACTB	AGBL3
ACTN2	AGFG2
ACTR1A	AHCYL1
ACTR3	AHI1
ACTRT3	AHR
ACY1	AHRR
ADAM12	AIM1
ADAM28	AK7
ADAMTS12	AKAP5
ADAMTS2	AKAP7
ADAMTS3	AKNA
ADAMTSL1	AKR1C1
ADAMTSL5	AKR1C2
ADARB1	ALCAM
ADCY9	ALDH1A2
ADD1	ALDOC
ADH5	ALG10
ADI1	ALG10B
ADIRF	ALOX12P2
ADPRH	ALPK1
ADRB2	ALPK3
ADRM1	AMER1
ADSL	AMN1
AFAP1	AMY2B
AFF2	ANK3
AFF3	ANKDD1A
AGMAT	ANKLE1
AGPAT3	ANKRA2
AGPAT6	ANKRD13A
AGXT2	ANKRD32
AHCY	ANKRD34B
AHNAK	ANKRD46
AHNAK2	ANKRD49
AIFM1	ANKRD9
AIFM2	ANO5
AIMP2	ANO6
AJAP1	AOC3
AJUBA	APOL1
AK4	APOL4
AK5	AQP4
AKAP12	ARAP2
AKT1S1	ARAP3
ALDH16A1	ARFGEF1
ALDH2	ARFGEF2
ALDH3B1	ARG2
ALDH4A1	ARHGAP18
ALDH7A1	ARHGAP24
ALG3	ARHGAP32
ALOX5AP	ARHGAP4
ALYREF	ARHGAP40
AMDHD2	ARHGAP44
AMIGO3	ARHGAP6
AMPD2	ARHGEF10L
ANGPTL4	ARHGEF16
ANK1	ARHGEF18
ANKRD33B	ARHGEF26
ANKRD36BP1	ARHGEF38
ANO7	ARHGEF6
ANPEP	ARID2
ANXA2	ARID4A
AOX1	ARL5B
AP1G2	ARMC9
AP1M1	ARMCX4
AP2A1	ARNT2
AP2M1	ARRB1
AP2S1	ARSK
AP5S1	ARTN
APBA2	ASAP3
APBB1IP	ASGR1
APH1B	ASPH
APOBEC3B	ASPHD2
APOBEC3C	ASRGL1
APOBEC3F	ASXL1
APOM	ATAD2B
APRT	ATG2B
AQP1	ATG9B
AQP9	ATP11A
AR	ATP1A1
ARHGAP1	ATP1B1
ARHGAP22	ATP1B2
ARHGAP27	ATP6V0A4
ARHGAP28	ATP6V1A
ARHGAP31	B3GALT4
ARHGAP42	B3GNT3
ARHGDIA	B3GNT7
ARID3B	B3GNT8
ARL2BP	B4GALNT3
ARMC5	B4GALNT4
ARMC6	BACE1
ARNTL	BACH2
ARPC1A	BAIAP2L1
ARPC1B	BAIAP3
ARPC4	BARX2
ARSB	BBS10
ARSE	BBS12
ARSG	BCAM
ARSI	BCAS4
ASB2	BCDIN3D
ASB9	BCKDHA
ASL	BCL2L11
ASNA1	BCL3
ASS1	BCL6
ASTN2	BCL7A
ATAD3A	BCR
ATF5	BDH2
ATG10	BDKRB1
ATG16L1	BDKRB2
ATG7	BDNF
ATIC	BEND3
ATL1	BEND3P3
ATOH8	BFSP1
ATP5G1	BGN
ATP5I	BHLHE40
ATP5J2	BIRC7
AURKA	BLACAT1
AURKAIP1	BLNK
AURKB	BMF
AVEN	BMP4
B4GALT7	BMP6
BAG2	BMPR1B
BAIAP2	BOLA3-AS1
BAIAP2L2	BPGM
BAMBI	BRWD1
BATF2	BRWD3
BCAN	BSPRY
BCAR1	BST2
BCAS3	BTAF1
BCAT2	BTBD3
BCKDK	BTBD7
BCL7B	BTG1
BCL7C	BTG2
BCMO1	BTG3
BCYRN1	BTN3A1
BDH1	BTN3A3
BEST3	BVES
BHLHE41	BZRAP1
BID	C10orf95
BIN1	C11orf35
BLOC1S1	C11orf45
BMP1	C11orf54
BMP2K	C11orf70
BNC1	C11orf80
BNC2	C12orf49
BNIP3L	C14orf93
BOC	C15orf62
BOK	C16orf52
BOLA3	C16orf87
BOP1	C17orf104
BRCA1	C17orf67
BRCC3	C18orf54
BTBD1	C19orf44
BTBD19	C1QL3
BTBD2	C1QTNF6
BTBD6	C1orf115
BZW1	C1orf210
C10orf54	C1orf213
C10orf76	C1orf226
C11orf1	C1orf228
C11orf24	C1orf52
C11orf48	C1orf54
C11orf68	C1orf95
C14orf159	C20orf203
C14orf169	C21orf88
C14orf80	C2CD4A
C15orf37	C2orf68
C16orf59	C2orf81
C16orf62	C3orf35
C16orf70	C4orf32
C16orf74	C5
C16orf95	C5orf34
C17orf58	C5orf38
C17orf89	C5orf45
C19orf24	C6orf223
C19orf25	C7orf63
C19orf48	C8orf4
C19orf60	C8orf88
C19orf70	C9orf9
C19orf71	CA10
C1QBP	CA11
C1QTNF1	CA14
C1orf122	CA3
C1orf186	CAB39
C1orf216	CABYR
C1orf233	CACFD1
C22orf46	CACNA1F
C2CD2	CACNA1H
C2orf72	CACNA2D3
C3	CACNB4
C3orf18	CACNG8
C3orf55	CADM1
C3orf62	CALCB
C4orf26	CAMK2N1
C4orf3	CAMLG
C5orf27	CAND2
C6orf141	CAPN13
C6orf99	CAPN14
C7orf50	CAPN7
C8orf31	CAPS2
C9orf116	CASP4
C9orf89	CASP7
CA12	CASZ1
CA9	CATSPER2
CABLES1	CBLB
CACNA2D1	CBLC
CACYBP	CBR3-AS1
CALD1	CBWD5
CALM1	CBX1
CALR	CCDC104
CAMK1	CCDC14
CAMK2B	CCDC148
CAP1	CCDC160
CAP2	CCDC181
CAPN12	CCDC183
CAPN15	CCDC23
CAPNS1	CCDC30
CARS2	CCDC39
CASK	CCDC74A
CASP8	CCDC74B
CAV1	CCDC8
CBLN3	CCHCR1
CCAT1	CCL2
CCDC137	CCNB1IP1
CCDC159	CCNC
CCDC18	CCNG2
CCDC183-AS1	CCNI
CCDC22	CCNYL2
CCDC51	CCP110
CCDC53	CCT6P3
CCDC58	CD24
CCDC64	CD274
CCDC78	CD46
CCDC80	CD47
CCDC85B	CD9
CCDC88B	CDADC1
CCDC92	CDC14A
CCNB1	CDC42BPG
CCND1	CDC42EP3
CCND2	CDC42SE1
CCNJL	CDH1
CCNYL1	CDH16
CCRN4L	CDH3
CCT3	CDK17
CCT6A	CDK2
CD109	CDK20
CD151	CDKL2
CD1D	CDKN1B
CD209	CDKN2AIP
CD320	CDNF
CD70	CDS1
CD97	CEACAM19
CDC123	CECR1
CDC42EP4	CECR2
CDCA3	CELSR2
CDCA5	CENPV
CDCA7L	CEP162
CDCA8	CEP290
CDCP1	CEP44
CDH4	CEP57
CDH6	CEP68
CDK2AP1	CEP70
CDK5	CEP85
CDKN1C	CEP95
CECR5	CERKL
CELF2	CES4A
CELSR1	CGN
CEMP1	CHCHD7
CENPBD1	CHD2
CENPO	CHMP4C
CES3	CHN2
CFL1	CHRNA5
CGNL1	CHRNB1
CGREF1	CHST9
CHCHD5	CHSY3
CHD1L	CIB2
CHI3L2	CILP2
CHMP3	CIR1
CHN1	CISH
CHST12	CKMT2
CHST15	CLCN3
CIAPIN1	CLCN5
CIRH1A	CLCNKB
CKS2	CLDN10
CLCF1	CLDN11
CLCN4	CLDN14
CLDN2	CLDN16
CLEC11A	CLDN19
CLPTM1L	CLDN4
CLSTN2	CLDND1
CMC4	CLEC16A
CNDP2	CLHC1
CNN3	CLINT1
CNNM1	CLIP3
CNTN3	CLIP4
CNTN6	CLK1
CNTNAP3B	CLMN
COL16A1	CLN5
COL6A1	CMTM4
COL6A2	CMTM7
COMMD4	CMTM8
COMMD5	CMYA5
COMMD8	CNGA1
COPRS	CNKSR1
COPS3	CNN1
COPZ2	CNOT6L
COQ2	CNPY4
COQ6	CNST
CORO1B	CNTD1
CORO1C	CNTN1
CORO2B	CNTNAP1
COTL1	CNTRL
COX5A	COL11A1
CPEB1	COL1A2
CPED1	COL25A1
CPPED1	COL28A1
CRADD	COL4A2
CREB3	COL4A3
CRELD2	COL4A4
CRISPLD2	COL4A5
CRMP1	COL4A6
CRYBB2P1	COL5A2
CRYM	COL7A1
CRYZ	COL8A2
CSF3	COL9A2
CST2	COMMD2
CSTB	CORO6
CTBP1-AS2	COX10-AS1
CTHRC1	COX6B2
CTNNB1	COX7A1
CTSB	CPEB3
CTSC	CPEB4
CTSV	CPM
CTSZ	CPNE8
CXCL2	CPT1C
CYB561A3	CPVL
CYBA	CPXM1
CYP3A5	CREB3L1
CYP4F11	CREB3L4
DAAM2	CREBRF
DAB2	CREBZF
DAW1	CREG2
DAZAP1	CRHR1-IT1
DBNL	CSAD
DCBLD1	CSDC2
DCBLD2	CSGALNACT1
DCLK1	CSMD2
DCTN1	CSNK2A2
DDOST	CSPG4
DDR2	CSRP2
DDX41	CST6
DDX49	CTBS
DECR2	CTC1
DENND6B	CTDSP2
DEPDC7	CTSF
DFNA5	CTSLP2
DGKG	CUBN
DIRC3	CUTC
DKC1	CWF19L2
DLGAP1	CXCL6
DMGDH	CXorf57
DNAJC11	CYB5R2
DNAJC30	CYBRD1
DNAJC5	CYFIP2
DNAJC7	CYP1B1
DNLZ	CYP24A1
DOCK8	CYP27B1
DOHH	CYP27C1
DOK3	CYP2C18
DOK6	CYP2E1
DOK7	CYP2S1
DPEP1	CYP2U1
DPH2	CYP39A1
DPM2	DAB2IP
DPM3	DAPP1
DPP3	DAZAP2
DPP9	DBT
DPYSL2	DCAF12
DTD1	DCAF16
DTX2	DCAF7
DTYMK	DCDC5
DUSP10	DCHS1
DUSP23	DCN
DUSP3	DCP2
DUSP6	DCUN1D2
E2F4	DDAH1
ECE2	DDAH2
ECHDC3	DDR1
ECHS1	DDX3Y
EEA1	DEFB1
EFCAB4B	DENND1B
EFHD2	DENND2A
EFNB2	DENND4C
EGLN1	DENND5B
EHD1	DEPDC1B
EHD3	DEPTOR
EHHADH	DFNB31
EHMT2	DGKA
EIF3B	DGKD
EIF4E3	DGKE
EIF4G2	DHPS
EIF5A	DHRS7
EIF5AL1	DIAPH1
EIF6	DICER1-AS1
ELP6	DIP2A
EMC10	DIRAS2
EMC3-AS1	DKFZP586I1420
EMILIN2	DLEU1
EMP3	DLG3
ENAH	DNAH14
ENO3	DNAH6
ENOSF1	DNAH7
ENOX2	DNAJB2
ENPEP	DNAJB4
ENPP1	DNAJC25
ENPP2	DNAJC27
ENPP3	DNALI1
ENTPD7	DNASE2
EOGT	DNER
EPDR1	DNHD1
EPHA7	DNM3
EPHB1	DNMBP
EPS15L1	DNMT3A
EPS8	DOC2B
ERGIC1	DOCK6
ESPL1	DOCK9
ESYT1	DOK5
ETS1	DPY19L1
ETV6	DPY19L1P1
EVA1A	DRAM2
EVA1C	DSCAML1
EVC	DST
EVI5L	DSTN
EXOC3L4	DUSP16
EXOG	DUSP22
EXTL2	DYNC2H1
F8	DYRK2
F8A1	E2F5
FABP5	EAF2
FAHD1	EBF4
FAM102A	ECE1
FAM107B	ECHDC2
FAM110B	EDA
FAM127A	EDAR
FAM129B	EDN1
FAM171A1	EEPD1
FAM174B	EFCAB13
FAM195A	EFCAB6
FAM198B	EFCAB7
FAM20C	EFEMP1
FAM213B	EFHC2
FAM214B	EFNA1
FAM26F	EFNA5
FAM35A	EFNB3
FAM49A	EGF
FAM53A	EGOT
FAM58A	EHF
FAM71F2	EIF1B
FAM86A	ELF2
FAM86C1	ELF3
FAM86DP	ELMO3
FAM98A	ELOVL3
FARSB	ELOVL4
FBLN5	ELOVL5
FBN2	ELP2
FBXL19	EMB
FBXL19-AS1	EML2
FBXL6	EML5
FBXW5	EML6
FCRLB	EMP1
FGF1	EMX1
FGFR1	ENDOD1
FGGY	ENGASE
FHL1	EPB41L4A-AS1
FIBP	EPB41L4B
FICD	EPCAM
FIGN	EPHA1
FIGNL2	EPHB4
FJX1	EPHX4
FLG-AS1	EPN2
FLII	EPPK1
FLJ26245	EPSTI1
FLJ42627	ERBB2
FLNA	ERBB2IP
FLOT2	ERBB3
FLVCR2	ERBB4
FMNL2	ERMP1
FN1	ERO1LB
FNDC1	ERV3-1
FOSL1	ERVK13-1
FOXC1	ERVMER34-1
FOXC2	ESAM
FOXL1	ESRG
FOXN3	ESRP1
FOXN3-AS1	ESYT3
FOXP4	ETAA1
FOXQ1	ETNK1
FRMD5	ETNK2
FSCN1	ETV4
FTCD	EVL
FTL	EXOSC5
FUCA2	EXTL3
FXN	EYA1
FZD1	F2R
G6PC3	F5
GAB3	FA2H
GABBR2	FAAH2
GADD45GIP1	FABP3
GALNS	FAHD2B
GALNT12	FAHD2CP
GALNT5	FAM101B
GALNT7	FAM107A
GAMT	FAM109B
GAPDH	FAM110A
GAREM	FAM110C
GAS2L1	FAM126B
GAS7	FAM131B
GATA6	FAM135A
GCDH	FAM155A
GCSH	FAM160A1
GDAP1	FAM167A
GEN1	FAM171B
GFRA1	FAM184A
GGT1	FAM184B
GGT3P	FAM198A
GGT8P	FAM213A
GINS4	FAM214A
GJB2	FAM221A
GJD3	FAM227A
GLB1L	FAM24B
GLDC	FAM27E3
GLI3	FAM3C
GLIDR	FAM60A
GLIPR1	FAM63B
GLIPR2	FAM66C
GLIS1	FAM69B
GLRX2	FAM83B
GLTPD1	FAM83G
GLYATL1	FAM86FP
GLYCTK	FAM8A1
GMPPA	FAM90A1
GNAI2	FAN1
GNL3L	FANCE
GNPDA2	FANCL
GNPTAB	FAR2P2
GOLGA7B	FARP2
GOLPH3	FBLN7
GPER1	FBXO2
GPR137B	FBXO27
GPR146	FBXW7
GPR56	FCGBP
GPS1	FCGRT
GPS2	FCHO1
GPX1	FEM1C
GPX4	FER1L4
GRB10	FER1L5
GRIA3	FES
GRIA4	FGD4
GRK5	FGF11
GSS	FGF13
GSTA1	FGF9
GSTO1	FGFR2
GSTZ1	FHAD1
GTF2H3	FHL3
GTF3C6	FIBCD1
GTPBP8	FILIP1
GUK1	FKBP1B
GXYLT2	FLJ10038
GYG1	FLJ16779
GYS1	FLJ22184
H2AFX	FLJ31356
HARS	FLJ32255
HAUS7	FLRT3
HAVCR1	FLVCR1
HAVCR2	FMN1
HCG11	FMNL3
HDAC10	FNBP4
HECW2	FNDC4
HEXIM1	FOLR1
HEXIM2	FOLR3
HGS	FOXA1
HIBADH	FOXA2
HIST1H1C	FOXE1
HIST1H2AC	FOXN2
HIST1H2BK	FOXO3B
HK2	FOXO4
HLA-DPA1	FRAT2
HM13	FRMD4A
HMGB3	FRMD4B
HMOX1	FRZB
HMOX2	FSD1
HNF1A	FSTL1
HNF4G	FTX
HNRNPAB	FUBP1
HOGA1	FUCA1
HPD	FUNDC2
HPS1	FURIN
HRAS	FUT2
HRCT1	FZD10
HSD17B10	FZD10-AS1
HSD3B7	FZD3
HSPB2	FZD4
HYAL3	FZD5
IARS	FZD8
IBA57	G2E3
ICAM3	GAB1
ICMT	GABARAPL1
ICOSLG	GABARAPL2
ICT1	GAD1
IFI16	GALM
IFI27	GALNT3
IFI27L2	GAS6
IFRD2	GATA2
IGFBP3	GATA3
IGFBP4	GATA3-AS1
IGFBP6	GBP2
IGFN1	GCA
IKBIP	GCFC2
IKBKE	GCHFR
IL6R	GCKR
ILF2	GCLC
ILK	GCNT2
IMP3	GDF15
IMP4	GDNF
IMPDH1	GDNF-AS1
INF2	GDPD1
INO80E	GDPD5
IPO13	GEMIN2
IPO4	GFPT1
IQCH-AS1	GGT6
IQGAP3	GGT7
IQSEC2	GINM1
IRF8	GIPR
ISG15	GJB3
ISM1	GK5
ISOC2	GKAP1
ISPD	GLB1
ITGA3	GLCCI1
ITGA5	GLIS3
ITGB5	GLRB
ITPA	GLS2
IZUMO4	GLT8D2
JOSD2	GMCL1
JPH1	GMPR
JPH2	GNAI1
KALRN	GNRH1
KAZN	GOLGA2P5
KBTBD11	GOLM1
KCNIP3	GOLT1A
KCNJ8	GPBAR1
KCNQ3	GPBP1
KCNS3	GPNMB
KCTD10	GPR110
KCTD3	GPR137C
KCTD4	GPR162
KEAP1	GPR173
KHK	GPR35
KIAA1462	GPR63
KIAA1549L	GPR68
KIAA1919	GPR87
KLF13	GPR98
KLF16	GPRASP1
KPNA2	GPRC5A
KRT15	GPRC5B
KRT222	GPX7
LACTB	GRAMD1B
LAMP2	GRAMD1C
LAMTOR1	GRAMD2
LAP3	GRASP
LAPTM4A	GRB7
LASP1	GRHL2
LBH	GRHL3
LBX2-AS1	GRID2IP
LCP1	GRIK5
LDLRAD3	GS1-259H13.2
LDOC1L	GSDMB
LEO1	GSN
LETM1	GSTA4
LFNG	GSTM2
LGALS1	GSTM3
LHFP	GSTM4
LHFPL2	GTPBP1
LHPP	GUCY1B3
LIMS2	GUSB
LINC00116	GYLTL1B
LINC00488	GYPC
LINC00494	H1F0
LINC00888	HACE1
LINC00941	HADH
LINC00963	HAPLN3
LINC01094	HAUS4
LINC01111	HDAC4
LINC01239	HDAC5
LINC01245	HDAC7
LMF2	HDGFRP3
LMNA	HECA
LMNB2	HECTD2
LOC100126784	HELB
LOC100128076	HERC3
LOC100129034	HERC5
LOC100129361	HES7
LOC100133091	HEXDC
LOC100133445	HHEX
LOC100506325	HHLA2
LOC100506746	HHLA3
LOC100507156	HID1
LOC100507642	HIP1
LOC100630918	HIP1R
LOC100996579	HIPK1
LOC101927021	HIVEP1
LOC101927151	HK1
LOC101927797	HKR1
LOC101929412	HLA-C
LOC102724550	HLA-DMA
LOC102724927	HLA-DMB
LOC145783	HLA-E
LOC150381	HLTF
LOC254896	HNRNPU-AS1
LOC285768	HOXB-AS3
LOC339803	HOXB13
LOC493754	HOXB2
LOC54944	HOXB3
LOC645166	HOXB4
LOC654342	HOXB5
LOC730102	HOXB6
LOC90784	HOXB7
LOXL1	HOXB8
LOXL4	HOXB9
LPIN3	HOXD10
LPPR5	HOXD11
LPXN	HOXD3
LRP4	HPGD
LRRC59	HPSE
LRRC8C	HRG
LRRK1	HS3ST1
LRRN4	HS3ST3A1
LSM3	HS6ST1
LSM4	HS6ST2
LSM5	HSD17B14
MACROD2	HSF2
MAEA	HSPA1A
MAF	HSPA1B
MAMDC2	HSPA2
MAMLD1	HSPB7
MAN1B1-AS1	HSPBAP1
MANEAL	HUNK
MAP1B	ICA1L
MAP2K3	ICAM5
MAP3K7CL	IDH3A
MAP4	IER5
MAP4K4	IFI30
MAP6D1	IFI44
MAP7D2	IFI44L
MAP7D3	IFIH1
MAPK11	IFIT1
MAPK12	IFIT3
MAPK13	IFITM1
MAPKAP1	IFITM10
MAPKAPK3	IFITM2
MAPRE1	IFITM3
MARCH2	IFRD1
MARCH3	IFT140
MARS2	IFT57
MARVELD1	IGF2BP1
MASP1	IGF2BP3
MAST3	IGSF22
MAT2A	IGSF3
MATN3	IGSF8
MCCC1	IKZF2
MCTP2	IL11
MCU	IL13RA1
MDGA1	IL17RD
MED27	IL17RE
MEIS3P1	IL18BP
MEMO1	IL1R2
MEPCE	IL1RAP
METTL7B	IL1RL2
METTL8	IL23A
MFSD12	IL27RA
MFSD2A	IL4R
MFSD3	IL7
MFSD4	ILDR1
MGAT2	ING4
MGC72080	INPP1
MGST1	INPP4A
MICAL2	INPP5A
MINOS1	INPP5D
MIOX	INPP5F
MLKL	INSR
MLYCD	INTS8
MMP14	INTU
MMP16	IPO5P1
MNT	IQCB1
MOB3A	IQCC
MORC2-AS1	IRF2BPL
MOSPD3	IRF3
MPC1	IRF7
MPDU1	IRS1
MPG	IRS2
MPP1	IRX2
MPP3	IRX5
MPP6	ISOC1
MPZ	ISYNA1
MRAS	ITFG3
MRPL12	ITGA1
MRPL15	ITGA2
MRPL17	ITGB2
MRPL18	ITGB3BP
MRPL23	ITGB6
MRPL24	ITM2A
MRPL28	ITM2C
MRPL35	ITPKB
MRPL41	ITPR1
MRPL52	ITPR3
MRPL54	ITPRIPL1
MRPS11	IVNS1ABP
MRPS2	JAK3
MRPS23	JAM3
MRRF	JDP2
MSL3P1	JMJD1C
MSLN	JMJD7
MSRA	JMY
MSRB1	JUNB
MSRB2	KAZALD1
MSRB3	KBTBD12
MTCH2	KBTBD3
MTCL1	KCNH1
MTFP1	KCNJ10
MTFR1	KCNJ11
MTFR2	KCNJ2
MTG1	KCNJ3
MTHFD1	KCNK1
MTHFR	KCNK15
MTHFS	KCNK6
MTMR2	KCNN3
MUM1L1	KCNQ1
MVP	KCNQ4
MXD4	KCNS1
MXRA7	KCTD1
MYC	KCTD6
MYCL	KDELC1
MYEOV2	KDF1
MYL6	KDM6B
MYO1C	KDM7A
MYOM3	KIAA0040
MYRIP	KIAA0195
N4BP3	KIAA0232
NAA10	KIAA0355
NAA30	KIAA0895
NABP2	KIAA0907
NACC1	KIAA1024
NAGK	KIAA1107
NALCN-AS1	KIAA1147
NANS	KIAA1407
NAT6	KIAA1456
NBPF8	KIAA1467
NCAM1	KIAA1551
NCBP1	KIAA1614
NCDN	KIAA1731
NCS1	KIAA1958
NDST1	KIAA2022
NDUFAB1	KIAA2026
NDUFB10	KIF13B
NDUFB2	KIF17
NDUFB7	KIF21B
NDUFS6	KIF27
NEFL	KIF3C
NEK6	KIF5A
NFIX	KIF5C
NFKBIB	KITLG
NHLRC1	KIZ
NID1	KLF12
NIT2	KLF3
NME1	KLF3-AS1
NME4	KLF5
NMT2	KLHDC1
NOC2L	KLHDC8B
NOC4L	KLHL3
NOMO1	KLHL7-AS1
NOP14-AS1	KMT2E
NOP16	KNOP1
NOP56	KNTC1
NOSTRIN	KPNA5
NOTCH2	KRBA2
NOV	KRBOX1
NPL	KRT7
NPTXR	KRTCAP3
NQO2	KSR1
NRBP1	L3MBTL1
NRBP2	LAD1
NRG1	LAMB2P1
NRIP1	LAMB3
NSMAF	LAPTM4B
NSMF	LARGE
NTM	LCA5
NUDT13	LCORL
NUDT14	LEMD1
NUDT16L1	LEPR
NUDT18	LEPREL1
NUDT3	LEPREL2
NUDT8	LEPREL4
NUPR1	LETMD1
NYX	LGALS3
OAF	LGI4
OAS1	LGMN
OAT	LHX1
OAZ1	LIG3
OCIAD2	LIMA1
ODC1	LINC-ROR
OGFRL1	LINC00263
OGG1	LINC00284
OLFML2A	LINC00294
OLFML2B	LINC00630
ORAI3	LINC00645
ORAOV1	LINC00663
OSBPL11	LINC00665
OSBPL6	LINC00950
OSTM1	LINC00957
OTUB2	LINC00997
P4HB	LINC00999
PABPC4	LINC01057
PADI3	LINC01106
PAFAH2	LINC01116
PAG1	LINC01137
PALLD	LINC01159
PARD3	LINGO2
PARD6A	LIPC
PARP10	LIPE-AS1
PARP3	LLGL2
PARVB	LMBR1L
PAX8	LMBRD1
PCBD1	LMO1
PCBD2	LMO4
PCBP4	LMO7
PCCB	LMOD1
PCDHGB6	LMTK3
PCDHGC3	LNX1
PCNXL3	LNX2
PCNXL4	LOC100128288
PCTP	LOC100128398
PCYT1A	LOC100129550
PCYT2	LOC100130899
PDCD11	LOC100131564
PDCD5	LOC100270804
PDCL3	LOC100288069
PDE12	LOC100294145
PDIA3	LOC100422737
PDLIM1	LOC100505817
PDLIM2	LOC100506314
PDLIM7	LOC100506476
PDPN	LOC100506548
PDSS1	LOC100506674
PEPD	LOC100506710
PERM1	LOC100506801
PES1	LOC100507217
PET112	LOC100507557
PFDN1	LOC100507577
PFN1	LOC100507651
PGAM1	LOC100652768
PGM1	LOC101927322
PHF23	LOC101927391
PHLDA2	LOC101927599
PHLDB1	LOC101927811
PHPT1	LOC101927905
PHYH	LOC101929335
PHYHIPL	LOC101929633
PIEZO1	LOC202181
PIGW	LOC283335
PIGZ	LOC389765
PIK3R2	LOC399715
PINK1-AS	LOC399815
PINX1	LOC440434
PIP4K2A	LOC441204
PIP5K1C	LOC441666
PITPNC1	LOC644554
PITRM1	LOC648987
PITX2	LOC653602
PKDCC	LOC728730
PKI55	LOC729683
PKM	LOC729737
PKMYT1	LOC90246
PKP1	LONRF1
PLA1A	LONRF2
PLA2G16	LOXL3
PLA2G4C	LPAR6
PLCB3	LPCAT1
PLCB4	LPCAT2
PLCE1	LPCAT4
PLCL2	LPL
PLD6	LRCH2
PLEC	LRFN4
PLEKHG4	LRG1
PLEKHM1	LRP11
PLEKHM1P	LRP1B
PLEKHN1	LRP2BP
PLIN2	LRP6
PLK2	LRRC1
PLOD1	LRRC17
PLOD2	LRRC23
PLXDC2	LRRC28
PLXNA4	LRRC49
PLXNC1	LRRC73
PMM2	LRRN1
PMPCA	LRRN2
PMS2	LSM11
PMS2P1	LTB
PMS2P9	LURAP1
PMVK	LURAP1L
PNKD	LYN
PNLIPRP3	LYNX1
PNMA2	LYPD6
PNPO	LYST
POC1A	LZTS1
POLE4	M1AP
POLR1A	MAATS1
POLR2A	MAFG-AS1
POLR2E	MAGEE1
POLR2L	MAGEH1
POLR3A	MAGI1
POLR3H	MAGI3
PORCN	MAK
PPAPDC1A	MAL
PPARGC1B	MAL2
PPFIA1	MALAT1
PPIA	MALT1
PPIB	MAMSTR
PPIF	MAN1A1
PPIL1	MANEA
PPP1CA	MANSC1
PPP1R14B	MAP1A
PPP1R16A	MAP1LC3A
PPP1R37	MAP2
PPP1R3C	MAP3K14
PPP1R3G	MAP3K15
PRADC1	MAP3K5
PRAME	MAP4K3
PRDX5	MAPK8IP3
PRELID1	MAPKAPK5-AS1
PREP	MAPKBP1
PRICKLE2	MAPRE3
PRKAR1B	MARC2
PRKAR2B	MARCH6
PRKCDBP	MARK1
PRKRIR	MARVELD2
PRR5	MARVELD3
PRR7	MAST1
PRSS12	MAST4
PRUNE2	MBNL2
PSAT1	MBOAT1
PSEN2	MBOAT2
PSMA7	MBOAT7
PSMC3	MBTD1
PSMC3IP	MC1R
PSMC4	MCM3AP-AS1
PSMC5	MDFI
PSMD1	MDK
PSMD14	MDM4
PSMD2	MECOM
PSME3	MED12L
PSPH	MED14
PTBP1	MED7
PTGES	MED9
PTPLA	MEF2A
PTPRE	MEF2C
PTPRJ	MEG9
PTPRO	MEGF9
PTRF	MEIOB
PUS1	MERTK
PUSL1	MEST
PVRL1	MFAP2
PWP1	MFAP5
PYCARD	MFHAS1
PYCRL	MGAT4A
PYROXD2	MGAT5
QDPR	MGC57346
QPRT	MIA2
QRFPR	MIAT
R3HCC1	MIB1
R3HDM1	MICB
RAB11FIP3	MID1IP1
RAB20	MIPOL1
RAB37	MIR100HG
RAB38	MIR17HG
RABEP2	MIR21
RABEPK	MIR614
RAI14	MIRLET7BHG
RAN	MIRLET7DHG
RANBP1	MISP
RANBP17	MKLN1
RAPGEF3	MKRN1
RARG	MLF1
RARRES1	MLLT11
RARS	MLLT3
RASSF2	MLLT4
RASSF4	MLLT4-AS1
RASSF8	MLLT6
RASSF8-AS1	MMP11
RBFA	MMP12
RBM3	MNS1
RBM38	MOB1B
RBMS3	MOB3B
RBX1	MORN3
RCHY1	MORN4
RECQL	MOXD1
RECQL4	MPP2
RELN	MPP7
RETSAT	MPPE1
REXO1	MPZL3
RFFL	MR1
RFTN1	MREG
RGL1	MROH6
RGS12	MRPL23-AS1
RGS19	MRPS6
RHBDF1	MSI2
RHBDL2	MSS51
RHOU	MST1L
RILP	MST1P2
RIMKLA	MST1R
RIN1	MTIF3
RIN3	MTL5
RIOK3	MTMR10
RIPK1	MTMR11
RNASEH1-AS1	MTMR3
RNF125	MTMR9LP
RNF128	MTURN
RNF183	MTX3
RNF208	MUC1
RNF34	MUC20
RNH1	MX1
RNLS	MYH14
ROGDI	MYL3
ROR1	MYLIP
RPL23AP82	MYO10
RPL26L1	MYO18A
RPP25	MYO5C
RPP25L	N4BP2L1
RPP40	N4BP2L2
RPS19BP1	NAALADL1
RPS26	NACAD
RPS6KA4	NAGA
RPS6KB2	NAIP
RPUSD3	NAP1L1
RRAGC	NAP1L3
RRAS2	NARS2
RRN3P3	NAT8L
RSU1	NAV1
RUSC2	NBEAL2
RUVBL2	NBR2
RWDD2B	NCCRP1
RWDD4	NCMAP
RXRA	NCOA7
RYR3	NDRG4
S100A1	NEB
S100A10	NECAB1
S100A11	NECAB3
S100A13	NEDD9
S100A2	NES
S100A6	NET1
SAMD10	NETO2
SAPCD2	NF1
SATB2	NFAT5
SCAMP2	NFATC2
SCAMP5	NFATC3
SCARB1	NFATC4
SCFD2	NFE2
SCG2	NFIC
SCN8A	NFKBIE
SDC3	NFXL1
SDCCAG3	NFYC-AS1
SDF2L1	NGEF
SDSL	NGF
SEC11C	NINL
SEC13	NIPAL1
SEC14L6	NKTR
SEC22B	NLGN2
SEC61B	NLGN4Y
SEC61G	NLRC3
SELPLG	NLRP3
SEMA3C	NNMT
SEPHS2	NOS1
SEPT9	NOS1AP
SERP2	NOTCH3
SERPINA1	NOVA1
SERPINB6	NPC1L1
SERPINB8	NPEPPS
SERPINE1	NPHP1
SERPINF1	NPIPB3
SERPINH1	NPIPB6
SETD3	NPNT
SETD9	NPTN
SFT2D2	NPTN-IT1
SFXN2	NPY1R
SGCB	NR2F2
SGK223	NR2F2-AS1
SH2B2	NRK
SH2B3	NRN1
SH3BGRL3	NRP2
SH3BP2	NRSN2
SH3BP5	NS3BP
SH3GL1	NSUN5P1
SH3GL2	NSUN6
SH3KBP1	NSUN7
SH3PXD2B	NTF3
SH3RF2	NTN4
SHANK3	NUAK1
SHISA9	NUCB2
SHROOM1	NUDT11
SIGIRR	NUMBL
SIGMAR1	NUP50-AS1
SIPA1L3	NUP62CL
SIRPA	NUPL2
SIRPB1	NXPE3
SIRT7	NYNRIN
SIVA1	OBFC1
SLC12A5	OBSCN
SLC12A9	OBSL1
SLC16A3	OCLN
SLC16A9	OFD1
SLC17A1	OGT
SLC17A3	OLFM2
SLC1A1	OPHN1
SLC22A18	OPN3
SLC22A18AS	OR2A4
SLC22A4	OR7E14P
SLC23A1	OSBP2
SLC24A1	OSCAR
SLC25A10	OSMR
SLC25A20	OTUD1
SLC25A22	OVOL1
SLC25A43	OVOL2
SLC25A45	P2RY6
SLC26A1	P4HA1
SLC27A4	P4HTM
SLC28A3	PAIP2B
SLC2A2	PAK6
SLC2A5	PALD1
SLC2A6	PALM
SLC2A9	PALM2
SLC30A1	PANX2
SLC30A4	PAPOLG
SLC35C1	PAQR5
SLC35F4	PAQR6
SLC36A2	PAQR7
SLC39A4	PAQR8
SLC48A1	PARP14
SLC4A2	PAWR
SLC52A2	PAXBP1
SLC7A7	PBX1
SLC9A3R1	PBX4
SLC9A7P1	PBXIP1
SLC9A9	PCDH1
SLCO1A2	PCDH20
SLIRP	PCDHA10
SMARCD1	PCDHA11
SMIM4	PCDHA12
SMIM6	PCDHAC2
SMPD1	PCDHGA10
SMTN	PCDHGA12
SMYD2	PCDP1
SMYD3	PCIF1
SNAI2	PCMTD1
SNF8	PCP2
SNHG15	PCSK5
SNRNP25	PCSK6
SNRPF	PCYOX1L
SNTA1	PDCD1LG2
SNX12	PDE10A
SNX8	PDE3B
SOCS1	PDE4C
SOCS6	PDE4D
SORBS3	PDE5A
SORCS2	PDE7B
SORD	PDGFA
SP140	PDLIM4
SPARC	PDXDC2P
SPATA18	PDXK
SPATA20	PDZD2
SPDYE3	PDZD7
SPNS3	PEG3
SPOCD1	PELI2
SPON2	PELI3
SPOP	PER1
SPRYD4	PER2
SPSB1	PEX1
SPTAN1	PEX11A
SPTB	PEX6
SPTBN1	PGAP1
SQRDL	PGAP3
SQSTM1	PGF
SRBD1	PGRMC2
SRM	PHC1
SSBP1	PHF10
SSH3	PHF3
SSNA1	PHF8
ST3GAL1	PHGDH
ST3GAL2	PHKA1
ST3GAL5	PHLDB2
ST6GAL2	PHTF1
ST6GALNAC4	PIANP
ST8SIA2	PIBF1
STAC	PIDD1
STAG3L4	PIGL
STIL	PIGS
STK10	PIGX
STOX2	PIK3C2A
STUB1	PIKFYVE
STXBP2	PIM1
SUCLG2-AS1	PIR
SURF2	PITPNM1
SURF6	PITPNM2
SUSD3	PITPNM3
SUV39H1	PITX3
SV2B	PKHD1
SWSAP1	PKIB
SYDE1	PKP2
SYNC	PLA2G12A
SYNCRIP	PLA2G15
TACC3	PLA2R1
TADA2A	PLAG1
TAF13	PLCD1
TAF15	PLCD4
TAGLN3	PLD1
TANGO6	PLD3
TAPBPL	PLEKHA1
TATDN2	PLEKHA7
TAX1BP3	PLEKHF1
TBC1D22A	PLEKHG6
TBC1D7	PLEKHO1
TBRG4	PLSCR1
TCF7	PLTP
TCN1	PLXNB1
TCOF1	PLXND1
TCTA	PM20D2
TEFM	PMEL
TENM3	PNISR
TENM4	PODNL1
TEX261	POF1B
TFDP1	POLB
TFRC	POLD3
TG	POLH
TGFB1I1	POU6F1
TGFB2	PP7080
TGM2	PPAPDC1B
THAP7-AS1	PPARD
THBD	PPFIA2
THBS2	PPIC
THEM4	PPL
THNSL1	PPM1D
THOC5	PPM1H
THOP1	PPM1J
TIMD4	PPM1K
TIMM10	PPP1R12B
TIMM13	PPP1R14A
TIMM21	PPP1R1B
TIMM22	PPP1R32
TIMM8B	PPP1R3B
TINAGL1	PPP1R3D
TJP2	PPP2R5A
TK2	PPTC7
TLDC1	PRAF2
TLE1	PRDM16
TLL2	PREPL
TLN1	PRG2
TLN2	PRICKLE3
TLR6	PRKAB1
TM4SF18	PRKCG
TM7SF3	PRKCI
TMA7	PRKCQ
TMCC1-AS1	PRKCQ-AS1
TMCC3	PRKCZ
TMEM104	PRKY
TMEM126A	PROM2
TMEM130	PROX1
TMEM132D	PRPH2
TMEM133	PRPS2
TMEM139	PRR15
TMEM150A	PRR5L
TMEM156	PRRC2B
TMEM158	PRRG1
TMEM178B	PRRG2
TMEM198	PRRG4
TMEM2	PRRT2
TMEM200A	PRSS16
TMEM214	PRSS22
TMEM246	PRSS23
TMEM252	PRSS35
TMEM39B	PRX
TMEM43	PSD
TMEM44	PSG3
TMEM45A	PSG4
TMSB10	PSG5
TNC	PSG8
TNFAIP2	PSG9
TNFAIP6	PSIP1
TNFAIP8L1	PSME1
TNFAIP8L3	PSTPIP2
TNFRSF12A	PTAFR
TNFRSF14	PTAR1
TNFSF12	PTBP3
TNFSF13B	PTGER3
TNIK	PTGR1
TOB2P1	PTGS1
TOLLIP	PTH1R
TOMM40	PTK2
TOR2A	PTK7
TP53BP2	PTPLAD1
TP53I3	PTPN3
TPCN2	PTPN4
TPD52L2	PTPRG
TPGS2	PVRL4
TPK1	PXK
TPM1	PYGO1
TPM3	QKI
TPM4	RAB11FIP1
TPMT	RAB11FIP4
TRAM2-AS1	RAB12
TRAPPC2L	RAB15
TRAPPC5	RAB17
TRIM14	RAB27A
TRIM35	RAB3IP
TRIM38	RAD52
TRIM41	RALA
TRIM6	RALGAPA1
TRIM62	RALGAPA2
TRIM65	RALGPS1
TRIM66	RAP1GAP
TRIM8	RAP2B
TRIP13	RAPGEF6
TRIP6	RARRES2
TRMT61A	RASA2
TRPC2	RASA4
TRPM3	RASD1
TRPM8	RASGEF1A
TRPV3	RASGRP2
TSKU	RASGRP3
TSPAN4	RASL11B
TSR1	RASSF5
TSSC1	RASSF9
TST	RAVER2
TSTA3	RBL2
TSTD3	RBM11
TTC29	RBM41
TTC38	RBM44
TTL	RBMS2
TTYH3	RBP7
TUBA1A	RBPMS2
TUBA1B	RCAN2
TUBA1C	RCN3
TUBA8	REC8
TUBAL3	REEP2
TUBB3	REL
TUBB4A	REM2
TUBB4B	RERE
TUFM	RFX3
TUNAR	RGAG4
TXN	RGL3
TXNDC15	RGS10
TXNDC17	RHOBTB3
TXNDC9	RHOV
TXNL4A	RHPN2
U2AF1L4	RIBC1
UAP1	RIC3
UAP1L1	RICTOR
UBA6-AS1	RINL
UBASH3B	RIPK3
UBE2J2	RIPPLY3
UBE2L3	RLF
UBE2Q2	RMND5A
UBE2S	RNASEL
UBQLN4	RND2
UBTD2	RNF103
UBTF	RNF114
UFD1L	RNF145
UGT1A6	RNF157
UGT1A9	RNF157-AS1
UGT3A1	RNF182
ULK3	RNF212
ULK4	RNF213
UNC13B	RNF43
UNC5D	RNF44
UNC93B1	RNPC3
UPK1B	RPA3OS
UQCR11	RPARP-AS1
UQCRQ	RPL32P3
URB2	RPL36A
UROD	RPS27
UROS	RPS6KA5
USB1	RPS6KA6
USF2	RPSAP58
USH1C	RRAGD
USP18	RRM2B
USP5	RRNAD1
UTP14A	RRP12
VAMP5	RRP7B
VARS	RSAD2
VAT1	RSBN1
VCAM1	RSPH9
VDAC1	RSPO3
VNN1	RTDR1
VPS18	RTKN2
VPS33A	RUNDC3A
VSTM4	S100A14
VTI1A	S100A4
WBSCR16	SALL2
WDR13	SALL3
WDR4	SAMD11
WDR72	SASH1
WDR77	SAT1
WDR81	SAT2
WIBG	SATB1
WIPI1	SAV1
WNT5A	SBF2
WNT7B	SBK1
WSB2	SCAI
WSCD1	SCART1
WT1	SCD5
XAF1	SCG5
XKR4	SCHLAP1
XPO6	SCIN
XYLB	SCML1
YARS2	SCN2A
YIF1A	SCN3A
YKT6	SCN5A
ZADH2	SCN7A
ZBTB11-AS1	SCNN1A
ZBTB12	SCPEP1
ZBTB7C	SCTR
ZBTB8A	SCYL3
ZC3HC1	SEC14L1
ZCCHC24	SECISBP2L
ZCWPW1	SEMA3F
ZDHHC12	SEMA4A
ZDHHC16	SEMA4B
ZDHHC23	SEMA6C
ZDHHC8	SENP7
ZEB2	SEPN1
ZFAND2A	SEPT6
ZFYVE21	SERHL2
ZHX3	SERINC4
ZMYND12	SERINC5
ZMYND8	SERPINA3
ZNF124	SERPINA5
ZNF219	SERPINB9
ZNF280B	SERPING1
ZNF319	SETBP1
ZNF326	SETD5
ZNF334	SFMBT2
ZNF521	SFN
ZNF587B	SFRP1
ZNF668	SGIP1
ZNF688	SGK1
ZNF697	SGPP2
ZNF703	SH2D2A
ZNF789	SH2D3A
ZNF860	SH3BGR
ZSCAN31	SH3BP4
ZSWIM5	SH3PXD2A
ZYX	SHC1
	SHC2
	SHF
	SHISA4
	SHPRH
	SHROOM3
	SHROOM4
	SIDT2
	SIKE1
	SIM1
	SIM2
	SIMC1
	SIPA1
	SIX4
	SKAP1
	SKIL
	SLAIN1
	SLC12A3
	SLC13A3
	SLC14A2
	SLC16A14
	SLC16A2
	SLC16A5
	SLC16A7
	SLC17A7
	SLC17A9
	SLC18B1
	SLC19A2
	SLC19A3
	SLC1A5
	SLC20A2
	SLC22A17
	SLC22A23
	SLC22A3
	SLC24A5
	SLC25A21-AS1
	SLC25A27
	SLC25A4
	SLC27A1
	SLC29A1
	SLC29A2
	SLC29A4
	SLC2A1
	SLC2A12
	SLC2A3
	SLC2A4
	SLC34A2
	SLC35A3
	SLC35G2
	SLC36A4
	SLC37A2
	SLC37A3
	SLC38A11
	SLC38A5
	SLC40A1
	SLC43A1
	SLC43A3
	SLC44A2
	SLC44A3
	SLC45A4
	SLC46A1
	SLC50A1
	SLC52A3
	SLC5A10
	SLC5A3
	SLC6A15
	SLC6A9
	SLC7A11
	SLC7A14
	SLC7A6
	SLC7A8
	SLC8B1
	SLC9A1
	SLC9A3
	SLCO2A1
	SLFN11
	SLFN12
	SLFN13
	SLIT3
	SLITRK2
	SLITRK4
	SMA5
	SMAD6
	SMAD7
	SMCHD1
	SMIM19
	SMIM22
	SMIM24
	SMO
	SMOC2
	SMPD3
	SMS
	SMTNL2
	SNED1
	SNHG10
	SNN
	SNORA8
	SNX10
	SNX16
	SNX22
	SNX30
	SOBP
	SORCS3
	SORL1
	SORT1
	SOX13
	SOX15
	SOX17
	SP4
	SP6
	SPAG1
	SPAG8
	SPATA13
	SPATA6
	SPATA6L
	SPATA7
	SPECC1
	SPEG
	SPESP1
	SPICE1
	SPINT1
	SPIRE2
	SPOCK2
	SPON1
	SPP1
	SPRED3
	SPTBN2
	SRCRB4D
	SRGAP3
	SRP14-AS1
	SRRM1
	SRSF12
	SSBP3
	SSFA2
	ST14
	ST3GAL4
	ST3GAL4-AS1
	ST3GAL6
	ST5
	ST7-AS1
	ST8SIA4
	ST8SIA5
	STAG3
	STARD10
	STARD5
	STAT3
	STEAP2
	STK17B
	STK32A
	STK39
	STMN3
	STON1
	STOX1
	STPG1
	STRC
	STRIP2
	STX11
	STYK1
	SUCO
	SUN1
	SUV420H2
	SV2A
	SYBU
	SYCP2
	SYCP2L
	SYK
	SYNE4
	SYNGAP1
	SYNGR1
	SYNGR3
	SYNJ2BP
	SYNRG
	SYT11
	SYT14
	SYT15
	SYTL1
	SYTL4
	TACC1
	TAF1D
	TAGLN
	TAL1
	TAOK3
	TAP1
	TAS2R5
	TBC1D1
	TBC1D14
	TBC1D15
	TBC1D30
	TBC1D32
	TBC1D8
	TBC1D9
	TBL1XR1
	TBXAS1
	TCEAL2
	TCF24
	TCP11
	TCP11L2
	TCTN2
	TDRKH
	TEAD3
	TEKT2
	TESK2
	TET2
	TEX2
	TFAP2A
	TFAP2A-AS1
	TFAP2B
	TFCP2L1
	TGFB1
	TGFBR3L
	THAP2
	THBS3
	THNSL2
	THRB
	THUMPD3-AS1
	TIA1
	TIAM1
	TIFA
	TIGD4
	TIMM9
	TIMP3
	TJP3
	TKT
	TLCD2
	TLE2
	TLL1
	TLR5
	TM6SF1
	TMBIM1
	TMC4
	TMEM106C
	TMEM108
	TMEM121
	TMEM123
	TMEM125
	TMEM140
	TMEM161B
	TMEM161B-AS1
	TMEM167B
	TMEM168
	TMEM178A
	TMEM194B
	TMEM209
	TMEM213
	TMEM231
	TMEM245
	TMEM25
	TMEM254-AS1
	TMEM30A
	TMEM30B
	TMEM37
	TMEM38A
	TMEM38B
	TMEM41B
	TMEM42
	TMEM45B
	TMEM47
	TMEM50B
	TMEM52B
	TMEM53
	TMEM59L
	TMEM60
	TMEM61
	TMEM63A
	TMEM65
	TMEM67
	TMEM68
	TMEM86A
	TMEM8B
	TMEM91
	TMEM97
	TMEM9B-AS1
	TMF1
	TMOD1
	TNFRSF10C
	TNFSF4
	TNFSF9
	TNNC1
	TNNI3
	TNNT1
	TNXB
	TOR1AIP1
	TOX
	TOX3
	TP53I11
	TPPP
	TPST1
	TPST2
	TPT1-AS1
	TRABD2B
	TRAF3IP2-AS1
	TRAFD1
	TRAPPC6A
	TRAPPC9
	TRERF1
	TRIB2
	TRIL
	TRIM13
	TRIM17
	TRIM47
	TRIM68
	TRMT13
	TRPM7
	TRPV1
	TRPV2
	TSC22D3
	TSGA10
	TSPAN15
	TSPAN2
	TSPAN31
	TSPAN33
	TSPAN5
	TSPAN6
	TSPAN7
	TSPAN8
	TSPYL5
	TTBK2
	TTC14
	TTC21A
	TTC23
	TTC28-AS1
	TTC32
	TTLL4
	TUBA4A
	TUBB2B
	TUBD1
	TUBG2
	TUBGCP4
	TUFT1
	TXNDC16
	TXNIP
	TXNRD1
	UBE2J1
	UBL3
	UBN2
	UBQLN2
	UBXN10
	UCHL1
	UCP2
	UFM1
	UGT8
	UHRF1BP1
	UNC13D
	UNC5CL
	UNC79
	URAHP
	USP28
	USP30
	USP37
	USP44
	USP49
	USP53
	VAMP4
	VAT1L
	VAV3
	VCAN
	VDR
	VEGFA
	VGLL3
	VMP1
	VOPP1
	VPS13C
	VTCN1
	VWA1
	VWA7
	WASH5P
	WBP2
	WDFY3-AS2
	WDR19
	WDR27
	WDR52
	WDR65
	WDR66
	WDR96
	WDYHV1
	WFDC2
	WHSC1L1
	WNT10A
	WNT7A
	WTIP
	WWC2
	XK
	XPR1
	XRN1
	YBEY
	YBX2
	YBX3
	YPEL1
	YPEL2
	YPEL3
	ZBED2
	ZBTB10
	ZBTB26
	ZBTB34
	ZBTB41
	ZBTB42
	ZBTB44
	ZBTB5
	ZC3H12B
	ZC3H6
	ZCCHC11
	ZCCHC3
	ZCWPW2
	ZDHHC1
[truncated: 137 more rows]
